# Supplementary material for: An In Vivo Whole-Transcriptomic Approach to Assess Developmental and Reproductive Impairments Caused by Flumequine in Daphnia magna
Source: Int J Mol Sci. 2023 May 28;24(11):9396. doi: 10.3390/ijms24119396 (PMC10253896; doi:10.3390/ijms24119396)
Supplement: Supplementary file 1 [file ijms-24-09396-s001.zip]

Archive with 9 entries (9 files):
- FigureS1_rev.pdf
- FigureS2_rev.pdf
- FileS1_rev.pdf
- TableS1.xlsx
- TableS2.xlsx
- TableS3.xlsx
- TableS4.xlsx
- TableS5_rev.pdf
- TableS6_rev.pdf
