# Supplementary material for: An In Vivo Whole-Transcriptomic Approach to Assess Developmental and Reproductive Impairments Caused by Flumequine in Daphnia magna
Source: Int J Mol Sci. 2023 May 28;24(11):9396. doi: 10.3390/ijms24119396 (PMC10253896; doi:10.3390/ijms24119396)
Supplement: Supplementary file 1 [file ijms-24-09396-s001.zip › TableS1.xlsx]

## Sheet: Foglio1
Table S1. RNA sequencing and mapping results. The following table shows the RNA-seq libraries produced and mapped including: sample ID; number of raw reads obtained; number of reads after trimming; number of reads mapped to single loci; number of reads mapped to multiple loci; percentage of total mapping.
Sample ID	Nr. raw reads	Nr. Reads after trimming	Nr. Reads mapping to single loci	Nr. Reads mapping to multiple loci	% of reads mapping
CTRL_1	30187102	29957589	26459536	3214935	0.9905
CTRL_2	30246627	30027304	26542747	3264420	0.9927
CTRL_3	30107038	30019910	26488755	3281231	0.9917
FLU_L_1	30154211	30051005	26588081	3289430	0.9943
FLU_L_2	30114575	30025258	26238668	3573688	0.9929
FLU_L_3	30050235	30007140	26581514	3216045	0.993
FLU_H_1	30213520	30016156	27037702	2832865	0.9952
FLU_H_2	30210740	29968726	26924684	2870414	0.9942
FLU_H_3	30122053	29906315	26710248	3022588	0.9942
