# Supplementary material for: An In Vivo Whole-Transcriptomic Approach to Assess Developmental and Reproductive Impairments Caused by Flumequine in Daphnia magna
Source: Int J Mol Sci. 2023 May 28;24(11):9396. doi: 10.3390/ijms24119396 (PMC10253896; doi:10.3390/ijms24119396)
Supplement: Supplementary file 1 [file ijms-24-09396-s001.zip › TableS2.xlsx]

## Sheet: FLU_H
Table S2. Differential expression analysis. The table reports the EdgeR Likelihood Ratio test (LRTest) output for the test performed (“CTRL vs FLU-H”). NCBI gene ID, gene description, log2 fold change (logFC), mean log count per millions (logCPM), nominal p-value and false discovery rate (FDR) are reported for all the genes evaluated. Genes significantly (FDR ≤ 0.05; logFC ≥ 0.6) upregulated by F…
GeneID	Gene Description	logFC	logCPM	LR	PValue	FDR
LOC116935003	cuticle protein 18.6	11.8112	2.62388	22.2065	2.45e-06	0.000923935
LOC116917675	putative fatty acyl-CoA reductase CG5065	11.5879	4.3186	16.1724	5.78e-05	0.00691455
LOC116924007	peroxidase	11.3203	2.21513	27.8125	1.34e-07	0.000111867
LOC116915826	larval cuticle protein 65Ag1	10.2578	5.96291	11.2776	0.000784473	0.0379531
LOC116915462	larval cuticle protein 65Ag1	9.99011	8.99757	13.6513	0.00022009	0.0164958
LOC123467041	adhesive plaque matrix protein-like	9.69894	3.14683	14.7161	0.000124972	0.0114799
LOC116931581	extensin-2	9.1418	5.19256	13.0933	0.000296347	0.0198986
LOC116924492	collagen alpha-1(I) chain	9.0322	6.06631	18.7015	1.53e-05	0.00284723
LOC123474312	pupal cuticle protein Edg-78E-like	8.78666	-0.158181	25.1168	5.4e-07	0.00030108
LOC116915470	endocuticle structural glycoprotein SgAbd-1	8.59083	8.6921	13.6909	0.000215501	0.0163966
LOC116920014	endocuticle structural glycoprotein SgAbd-4	8.5084	3.41562	19.2493	1.15e-05	0.00250456
LOC116915483	larval cuticle protein 65Ag1	8.32146	6.87046	11.9872	0.000535679	0.0287187
LOC123466512	gamete and mating-type specific protein A-like	8.21077	-0.278853	15.9757	6.42e-05	0.00721343
LOC116915494	larval cuticle protein 65Ag1	8.17418	8.33823	13.8387	0.000199196	0.0157005
LOC116915467	endocuticle structural glycoprotein ABD-4	8.10386	3.48808	15.0824	0.000102919	0.00985786
LOC116932100	pro-resilin	7.90669	3.84355	19.086	1.25e-05	0.00257879
LOC123466466	collagen alpha-1(I) chain-like	7.85564	5.49056	12.9113	0.000326612	0.0210274
LOC116917149	collagen alpha-1(I) chain	7.83815	7.21284	15.588	7.88e-05	0.00821932
LOC116927119	uncharacterized LOC116927119	7.80884	5.13695	13.0674	0.000300482	0.0199417
LOC116920016	endocuticle structural glycoprotein SgAbd-3	7.75539	4.11455	21.0822	4.4e-06	0.00138093
LOC123469996	larval cuticle protein III/IV-like	7.65591	4.20998	10.7882	0.00102152	0.0452622
LOC123474030	vegetative cell wall protein gp1-like	7.64999	0.609412	22.5685	2.03e-06	0.000803923
LOC116915478	pupal cuticle protein Edg-78E	7.62901	7.20804	17.4806	2.9e-05	0.00433401
LOC116932593	repetitive proline-rich cell wall protein	7.59244	4.03377	10.7217	0.00105884	0.0462359
LOC116932857	adhesive plaque matrix protein	7.58662	7.97058	20.7246	5.3e-06	0.00152614
LOC116929328	adhesive plaque matrix protein	7.45427	4.45313	18.2056	1.98e-05	0.00335458
LOC123476975	extensin-2-like	7.30565	4.48512	12.0116	0.000528718	0.0286516
LOC116932070	uncharacterized LOC116932070	7.29917	5.70581	14.1359	0.000170069	0.0139818
LOC116930033	uncharacterized LOC116930033	7.26585	1.94402	13.6252	0.000223166	0.0166436
LOC116915474	endocuticle structural glycoprotein SgAbd-1	7.26474	6.47231	14.6496	0.000129464	0.0116094
LOC123477078	repetitive proline-rich cell wall protein 1-like	7.11628	2.83072	16.1978	5.71e-05	0.00690646
LOC116915471	uncharacterized LOC116915471	7.10337	3.59124	15.4733	8.37e-05	0.00846075
LOC123467600	pupal cuticle protein Edg-78E-like	7.00516	-1.36665	17.3476	3.11e-05	0.00450912
LOC123470206	larval cuticle protein 65Ag1-like	7.00124	-0.091042	13.1624	0.000285617	0.0195583
LOC116931374	endocuticle structural glycoprotein SgAbd-3	6.98847	6.45022	18.1671	2.02e-05	0.00335458
LOC116930004	cytochrome P450 4c3-like	6.96641	3.58271	20.939	4.74e-06	0.00142859
LOC116932067	repetitive proline-rich cell wall protein	6.96394	6.12818	18.2374	1.95e-05	0.00333846
LOC123466265	larval cuticle protein 2-like	6.83071	8.58102	16.9913	3.76e-05	0.00500626
LOC116926402	cytochrome P450 4c3	6.78641	3.13808	21.0301	4.52e-06	0.00139008
LOC123477061	uncharacterized LOC123477061	6.72969	4.02688	18.86	1.41e-05	0.00268257
LOC116929291	adhesive plaque matrix protein	6.69867	5.33758	15.2122	9.61e-05	0.00946026
LOC116931764	uncharacterized LOC116931764	6.64948	3.75458	12.1155	0.000500052	0.0272945
LOC116933778	homeobox protein araucan	6.61109	2.34638	19.8112	8.55e-06	0.00207708
LOC123476987	cuticle protein 18.6-like	6.58521	6.19252	16.1218	5.94e-05	0.00693651
LOC116931742	neurotrophin 1	6.56283	5.87045	14.5256	0.000138264	0.0119104
LOC116921326	pro-resilin	6.48116	1.22486	13.5305	0.000234714	0.0172486
LOC116933062	uncharacterized LOC116933062	6.47045	6.70384	22.8301	1.77e-06	0.000720562
LOC116915451	endocuticle structural glycoprotein SgAbd-1	6.4272	5.18843	17.9137	2.31e-05	0.00362739
LOC116931587	adhesive plaque matrix protein	6.37442	7.49666	10.8838	0.000970077	0.0434947
LOC116931149	cuticle protein 8	6.34405	4.18632	14.3432	0.000152325	0.012892
LOC116934180	adhesive plaque matrix protein	6.22203	4.85582	17.6902	2.6e-05	0.00403742
LOC116915473	larval cuticle protein 65Ag1	6.21068	4.39505	11.1489	0.000840808	0.0393652
LOC116921967	endocuticle structural glycoprotein SgAbd-2	6.20254	0.592062	17.9253	2.3e-05	0.00362739
LOC123467043	pro-resilin-like	6.1708	4.66089	19.21	1.17e-05	0.00252018
LOC123475952	adhesive plaque matrix protein-like	6.13951	2.91453	15.7653	7.17e-05	0.00777168
LOC116915827	cuticle protein CP14.6	6.11885	3.06412	18.6062	1.61e-05	0.00291668
LOC123467601	pEARLI1-like lipid transfer protein 3	6.11109	-0.563321	14.6034	0.000132677	0.0118271
LOC116931599	pro-resilin	6.10527	-0.958733	36.7437	1.35e-09	3.38e-06
LOC116931598	larval cuticle protein 65Ag1	6.03776	6.02623	12.7827	0.000349834	0.0219594
LOC116929340	cuticle protein 19	5.94563	6.6461	16.1502	5.85e-05	0.00693651
LOC123466260	cuticle protein 3-like	5.90457	4.41862	10.95	0.000936042	0.0426832
LOC116921321	pro-resilin	5.86804	2.45517	28.9439	7.45e-08	7.76e-05
LOC116929271	cuticle protein 21	5.82214	5.17436	16.0978	6.02e-05	0.00697091
LOC123476990	pro-resilin-like	5.81113	2.91394	12.3848	0.000432845	0.0252731
LOC116923779	holotricin-3	5.77467	4.86956	16.8359	4.08e-05	0.00525951
LOC116931741	adhesive plaque matrix protein	5.7667	3.30081	14.7514	0.000122657	0.0113364
LOC116921328	pro-resilin	5.7456	0.733787	14.1281	0.00017077	0.0139818
LOC123469995	pupal cuticle protein Edg-78E-like	5.74302	0.696562	11.4275	0.000723663	0.0357314
LOC116920535	uncharacterized LOC116920535	5.59644	5.21338	11.7123	0.000620879	0.0320327
LOC116915482	larval cuticle protein 65Ag1	5.58056	3.25474	12.2496	0.000465359	0.0260953
LOC116915455	endocuticle structural glycoprotein SgAbd-3	5.57865	2.15138	25.5474	4.32e-07	0.000250708
LOC123466352	pro-resilin-like	5.54632	2.37259	23.0322	1.59e-06	0.000720562
LOC116932064	stress protein DDR48	5.52943	2.88865	11.9581	0.000544097	0.0289641
LOC116916770	adhesive plaque matrix protein	5.52701	5.00574	15.4224	8.6e-05	0.00859036
LOC116929650	calphotin	5.41661	2.06215	12.2063	0.000476277	0.0262825
LOC116915500	cuticle protein CP14.6	5.41333	9.08749	13.4716	0.0002422	0.0174581
LOC116915472	endocuticle structural glycoprotein SgAbd-1	5.39651	7.11615	20.5954	5.67e-06	0.00155398
LOC123471624	adhesive plaque matrix protein-like	5.35868	3.25436	17.4154	3e-05	0.00439357
LOC116935749	mucin-12	5.31604	6.87898	13.575	0.000229223	0.0170111
LOC116931591	cuticle protein 18.6	5.29031	-0.262909	10.6208	0.0011182	0.0477213
LOC116929264	adhesive plaque matrix protein	5.28684	6.03535	12.1555	0.000489422	0.0269093
LOC116926571	prisilkin-39	5.28465	-0.401454	13.088	0.000297191	0.0198986
LOC123476981	adhesive plaque matrix protein-like	5.27219	3.50858	11.1386	0.000845477	0.0393652
LOC116915501	cuticle protein CP14.6	5.24829	4.48138	11.7868	0.000596526	0.0312485
LOC116921968	endocuticle structural glycoprotein SgAbd-2	5.21946	-1.14174	14.5244	0.000138355	0.0119104
LOC116929657	peroxidase	5.21908	5.91033	13.5444	0.000232984	0.0172054
LOC116920006	endocuticle structural glycoprotein SgAbd-4	5.21176	4.51885	19.9857	7.8e-06	0.00192688
LOC116936535	putative eggshell protein	5.16687	2.04531	12.5005	0.000406837	0.0240353
LOC116930689	neuropeptide-like protein 31	5.13771	5.40346	12.3247	0.000447014	0.0256056
LOC116932862	uncharacterized LOC116932862	5.09325	2.8473	11.2298	0.000804924	0.0382529
LOC116917670	ubiquinone biosynthesis O-methyltransferase, mitochondrial	5.00467	0.425494	17.2947	3.2e-05	0.0045491
LOC116915479	pupal cuticle protein Edg-78E	4.94332	1.59929	11.1512	0.000839769	0.0393652
LOC116921325	pro-resilin	4.92991	1.15697	14.4217	0.000146111	0.0125066
LOC116932827	repetitive proline-rich cell wall protein	4.86773	5.38767	20.5086	5.94e-06	0.00159702
LOC116915641	collagen alpha-1(I) chain	4.85851	3.2275	13.1987	0.000280146	0.0193596
LOC116927237	calphotin	4.85239	8.21874	13.2099	0.000278474	0.0193328
LOC116915484	larval cuticle protein 65Ag1	4.84669	4.30051	12.3108	0.000450345	0.0256495
LOC116929346	adhesive plaque matrix protein	4.81907	2.61953	10.6948	0.0010744	0.0465108
LOC123466459	endocuticle structural glycoprotein SgAbd-1-like	4.78207	2.88707	19.674	9.18e-06	0.00219523
LOC116921327	pro-resilin	4.76911	4.18797	13.1002	0.000295265	0.0198986
LOC116932069	proline-rich protein 3	4.74643	3.60731	12.8861	0.000331036	0.0211773
LOC116927230	uncharacterized LOC116927230	4.74306	3.14629	16.8346	4.08e-05	0.00525951
LOC116931688	all trans-polyprenyl-diphosphate synthase PDSS1	4.70423	0.218139	14.7845	0.000120524	0.0112079
LOC116932320	protein spaetzle	4.69411	2.30157	12.0844	0.00050845	0.0276527
LOC116915488	cuticle protein CP14.6	4.69199	5.71003	11.5196	0.00068865	0.0348138
LOC116921324	pro-resilin	4.65869	5.02299	13.4152	0.000249592	0.0179052
LOC116931597	cuticle protein 10.9	4.64735	3.93573	11.4306	0.000722443	0.0357314
LOC116928996	glycine-rich protein 23	4.61744	-0.220429	12.3073	0.000451186	0.0256495
LOC123475627	uncharacterized LOC123475627	4.61027	5.2066	10.5504	0.00116165	0.0492965
LOC116929332	prisilkin-39	4.59828	5.7271	10.71	0.00106557	0.0462617
LOC116915403	collagen alpha-1(I) chain	4.58828	4.05065	13.1754	0.000283651	0.0195124
LOC116929317	adhesive plaque matrix protein	4.55011	3.30534	11.1361	0.000846621	0.0393652
LOC116921343	cuticle protein 21	4.5324	1.6923	15.9835	6.39e-05	0.00721343
LOC116931595	cuticle protein 18.6	4.51988	3.00845	15.1141	0.000101207	0.00977362
LOC116934345	pro-resilin	4.49139	2.27866	13.7525	0.000208547	0.0161116
LOC116934182	cuticle protein 19	4.48777	6.39506	12.9217	0.000324789	0.0209998
LOC116925776	uncharacterized LOC116925776	4.46632	8.65898	14.3439	0.000152272	0.012892
LOC116932317	neurotrophin 1	4.42082	3.33776	11.9806	0.000537582	0.0287187
LOC116926577	histidine-rich protein PFHRP-II	4.35109	7.44864	35.8675	2.11e-09	4.55e-06
LOC123466407	WAS/WASL-interacting protein family member 3-like	4.25936	-0.235732	33.9572	5.63e-09	8.49e-06
LOC116915628	high-affinity choline transporter 1	4.25626	0.935299	10.7401	0.00104838	0.0461572
LOC116929091	transcription factor Sox-1	4.24998	2.39826	12.5948	0.000386817	0.0233096
LOC116916765	adhesive plaque matrix protein	4.23176	6.12323	12.3603	0.000438549	0.0253132
LOC116927249	uncharacterized LOC116927249	4.22867	3.67416	19.486	1.01e-05	0.00233672
LOC116933119	peroxidase	4.18088	4.30407	13.509	0.000237418	0.0173094
LOC123470168	pupal cuticle protein Edg-78E-like	4.03742	3.4265	10.9442	0.000938966	0.0426832
LOC116932700	DNA-directed RNA polymerase II subunit RPB1	4.0361	2.74623	11.6876	0.000629167	0.0322395
LOC116925428	uncharacterized LOC116925428	3.97813	2.46026	16.2558	5.53e-05	0.00677808
LOC123473974	uncharacterized LOC123473974	3.93355	0.65833	18.0015	2.21e-05	0.00361439
LOC123467778	heat shock protein 110-like	3.91749	-0.741601	16.6523	4.49e-05	0.00568369
LOC116926543	uncharacterized LOC116926543	3.91185	1.94653	13.1427	0.000288642	0.0196426
LOC116935950	cytochrome P450 4c3	3.90463	5.22985	15.1628	9.86e-05	0.00958578
LOC116924588	ecdysteroid-regulated 16 kDa protein	3.78397	5.14204	19.0955	1.24e-05	0.00257879
LOC116935647	peroxidase	3.77964	2.66985	14.8065	0.000119123	0.0111465
LOC116929333	keratin-associated protein 21-1	3.77542	2.84305	18.8944	1.38e-05	0.00268257
LOC123470052	larval cuticle protein 65Ag1-like	3.68095	0.606228	14.6717	0.000127951	0.0115707
LOC116927821	protein obstructor-E	3.67226	9.27363	18.3954	1.79e-05	0.00314422
LOC116927074	Holliday junction resolvase MOC1, chloroplastic	3.58504	7.91438	12.7875	0.000348939	0.0219594
LOC116929326	mucin-17	3.54636	4.33863	12.2334	0.000469422	0.0260953
LOC116921582	uncharacterized LOC116921582	3.5435	1.68174	11.3485	0.000755078	0.0366943
LOC116930991	pro-resilin	3.48353	1.69875	12.2418	0.000467308	0.0260953
LOC123471434	pro-resilin-like	3.4691	4.39802	12.882	0.000331752	0.0211773
LOC116916842	uncharacterized LOC116916842	3.40145	-0.930638	28.0692	1.17e-07	0.00010373
LOC116928077	uncharacterized LOC116928077	3.28449	0.0695948	23.2206	1.44e-06	0.000680014
LOC116916560	beta-1,3-galactosyltransferase 5	3.13362	-0.000853374	30.2152	3.87e-08	4.85e-05
LOC116931751	neurotrophin 1	3.11793	4.30151	11.1474	0.000841513	0.0393652
LOC116921097	uncharacterized LOC116921097	3.10152	0.390044	10.8042	0.0010127	0.0450039
LOC116921923	histone H3	3.06942	-0.758538	19.4096	1.05e-05	0.00233672
LOC116932412	neurotrophin 1-like	2.98941	-0.148583	12.6765	0.000370283	0.0228619
LOC116929027	glycine-rich protein 23	2.98663	3.76647	11.6053	0.000657626	0.0334701
LOC116924591	uncharacterized LOC116924591	2.84081	1.25266	11.0798	0.000872727	0.0400842
LOC116920440	uncharacterized LOC116920440	2.82843	0.916082	21.3663	3.79e-06	0.00124248
LOC116931851	glutamate [NMDA] receptor subunit 1	2.78136	-1.14077	19.436	1.04e-05	0.00233672
LOC116927461	uncharacterized LOC116927461	2.7771	3.45718	10.6264	0.00111483	0.0477129
LOC116922044	ABC transporter G family member 20	2.76634	4.26623	10.9214	0.000950621	0.0427496
LOC116928307	repetitive proline-rich cell wall protein 1	2.72078	3.88334	18.1644	2.03e-05	0.00335458
LOC116926585	uncharacterized LOC116926585	2.66129	1.6151	16.8316	4.08e-05	0.00525951
LOC116936563	uncharacterized LOC116936563	2.64184	0.698564	12.838	0.000339643	0.0215896
LOC116923659	uncharacterized LOC116923659	2.63904	7.22197	15.9231	6.6e-05	0.00730753
LOC116928684	uncharacterized LOC116928684	2.6263	-0.374614	20.0479	7.55e-06	0.00189633
LOC116929157	cytochrome P450 4c3	2.47809	1.46178	18.259	1.93e-05	0.00333846
LOC116930815	glycine-rich cell wall structural protein 1.8	2.3992	0.931217	13.3552	0.000257702	0.0182267
LOC116927226	uncharacterized LOC116927226	2.37758	1.2858	15.7168	7.36e-05	0.00786041
LOC116926411	heparan sulfate 2-O-sulfotransferase 1	2.37568	0.990675	10.7357	0.00105091	0.0461572
LOC116921502	lipase lipl-4	2.33546	1.91887	25.5428	4.33e-07	0.000250708
LOC116932605	leucine-rich repeat extensin-like protein 1	2.31828	6.01262	12.9677	0.000316909	0.0206677
LOC116926718	uncharacterized LOC116926718	2.31124	-0.18852	12.5498	0.000396256	0.0237833
LOC116925183	tol-Pal system protein TolA	2.30913	3.49998	10.7492	0.00104324	0.0460893
LOC116921713	ABC transporter G family member 20	2.20617	1.50346	15.0738	0.000103388	0.00985786
LOC116917280	putative uncharacterized protein DDB_G0271606	2.17892	6.30058	21.8357	2.97e-06	0.00104062
LOC123466527	NCK-interacting protein with SH3 domain-like	2.15694	-1.1809	10.6535	0.00109862	0.0472877
LOC116917400	histone-lysine N-methyltransferase PRDM16	2.11937	5.08367	13.4967	0.000238988	0.0173094
LOC116915454	uncharacterized LOC116915454	2.10477	4.90196	12.6295	0.000379715	0.0231022
LOC116927635	uncharacterized LOC116927635	2.10434	5.21578	13.6618	0.000218856	0.0164958
LOC116936560	uncharacterized LOC116936560	2.09164	0.611067	11.422	0.000725776	0.0357314
LOC116935313	endocuticle structural glycoprotein SgAbd-2	2.09011	4.40317	12.2205	0.000472668	0.0261792
LOC116920743	uncharacterized LOC116920743	2.07379	6.68947	27.1093	1.92e-07	0.000138212
LOC116925569	collagen alpha-1(I) chain	2.05111	4.25259	10.6694	0.00108923	0.047018
LOC116929184	homeobox protein orthopedia	1.99099	0.728226	18.6987	1.53e-05	0.00284723
LOC116919672	uncharacterized LOC116919672	1.91449	-0.39297	11.996	0.000533151	0.0287187
LOC123470256	protein turtle-like	1.91065	-0.156071	15.7928	7.07e-05	0.0077148
LOC116916174	uncharacterized LOC116916174	1.87297	-0.558331	11.755	0.0006068	0.0316313
LOC116932560	uncharacterized LOC116932560	1.76967	2.31536	15.9364	6.55e-05	0.00730753
LOC116931094	bumetanide-sensitive sodium-(potassium)-chloride cotransporter	1.76435	2.76682	11.9867	0.000535827	0.0287187
LOC116925456	C1q-related factor	1.70447	2.80241	16.1897	5.73e-05	0.00690646
LOC116919774	apolipoprotein D	1.70298	0.747749	19.6448	9.33e-06	0.00219523
LOC123470556	uncharacterized LOC123470556	1.67063	0.821152	20.2658	6.74e-06	0.00172081
LOC116922830	venom carboxylesterase-6	1.6542	3.67202	12.3492	0.000441177	0.0253677
LOC116926484	uncharacterized LOC116926484	1.63335	6.22893	11.4887	0.000700211	0.0350455
LOC116915929	protein Wnt-6	1.58667	0.927052	12.3777	0.000434499	0.0252731
LOC116932915	ervatamin-B	1.52569	7.2368	17.4786	2.91e-05	0.00433401
LOC116925421	scoloptoxin SSD14	1.51921	0.51625	18.9052	1.37e-05	0.00268257
LOC123466461	histone 24-like	1.50813	5.60807	10.9361	0.00094309	0.0426832
LOC116934635	glycoprotein-N-acetylgalactosamine 3-beta-galactosyltransferase 1	1.48573	1.73121	14.0955	0.000173762	0.0140738
LOC116928561	uncharacterized LOC116928561	1.46958	3.88868	14.239	0.000161001	0.0134749
LOC116930343	neprilysin-1	1.43952	4.87349	12.6344	0.000378704	0.0231022
LOC116916668	alkyldihydroxyacetonephosphate synthase, peroxisomal	1.42257	1.26607	11.8822	0.000566716	0.0298517
LOC116919183	zeta-sarcoglycan	1.39255	1.88065	11.2362	0.000802171	0.0382529
LOC116927209	uncharacterized LOC116927209	1.36238	3.5843	11.6968	0.000626073	0.0321904
LOC116919431	T-cell acute lymphocytic leukemia protein 1	1.35193	2.05786	14.5891	0.000133687	0.011847
LOC116923159	uncharacterized LOC116923159	1.30352	3.37299	11.2336	0.000803307	0.0382529
LOC116925808	myophilin	1.20224	7.23724	12.9344	0.000322596	0.0209479
LOC116921657	muscle-specific protein 20	1.04493	5.56457	12.4544	0.000417018	0.0245405
LOC116925556	uncharacterized LOC116925556	1.03952	4.04858	17.3286	3.14e-05	0.00451124
LOC116932336	filamin-B	1.01192	6.79852	11.7462	0.000609682	0.0316719
LOC116921247	diacylglycerol kinase delta	0.971948	5.73921	10.7158	0.00106226	0.0462515
LOC116934559	cardiomyopathy-associated protein 5	-0.95259	4.69999	11.4058	0.000732152	0.0359279
LOC116922763	uncharacterized LOC116922763	-1.02919	5.56373	10.9298	0.000946312	0.0426832
LOC123468024	uncharacterized LOC123468024	-1.05718	4.21633	15.3059	9.14e-05	0.00906168
LOC116928258	kynurenine formamidase	-1.06611	3.63937	11.274	0.000786018	0.0379531
LOC116933905	uncharacterized LOC116933905	-1.07549	3.80667	12.5061	0.00040562	0.0240353
LOC116927203	uncharacterized LOC116927203	-1.09606	2.73856	10.8653	0.000979816	0.043801
LOC123477057	uncharacterized LOC123477057	-1.12136	7.25735	10.5935	0.00113485	0.0482952
LOC116931738	SET domain-containing protein SmydA-8	-1.14021	6.2183	11.9033	0.000560346	0.0296197
LOC116930857	aromatic-L-amino-acid decarboxylase	-1.16321	5.58861	14.0978	0.000173546	0.0140738
LOC123474353	uncharacterized LOC123474353	-1.16568	1.93488	13.9473	0.000188009	0.0150657
LOC116931962	regulator of G-protein signaling 8	-1.17875	3.56829	12.7273	0.000360361	0.0224332
LOC116919070	thymidine phosphorylase	-1.1811	4.66038	13.8731	0.000195582	0.0155076
LOC116933271	high-affinity choline transporter 1	-1.20428	2.56591	11.2662	0.000789309	0.0379902
LOC123471221	uncharacterized LOC123471221	-1.20432	4.22844	11.5621	0.000673114	0.034143
LOC123473825	uncharacterized LOC123473825	-1.28268	0.827569	11.1417	0.000844099	0.0393652
LOC116917664	uncharacterized LOC116917664	-1.28733	3.22797	11.4911	0.000699298	0.0350455
LOC116926799	uncharacterized LOC116926799	-1.30881	5.94219	12.6303	0.00037955	0.0231022
LOC116928250	uncharacterized protein F13E9.13, mitochondrial	-1.32702	4.25869	18.4603	1.73e-05	0.00311042
LOC116925055	zinc finger protein 526	-1.3348	4.08682	13.9858	0.000184197	0.0148392
LOC116929160	probable endo-beta-1,4-glucanase celB	-1.37458	6.15989	13.2332	0.000275041	0.0192043
LOC116918005	bestrophin-2	-1.38609	3.80303	11.674	0.000633806	0.0323671
LOC116929204	serine/threonine-protein kinase/endoribonuclease IRE2	-1.38929	5.36713	17.1556	3.44e-05	0.00471658
LOC116935222	uncharacterized LOC116935222	-1.39518	4.58042	11.7288	0.000615389	0.0318586
LOC116927615	probable cysteine desulfurase	-1.40306	3.76477	14.178	0.000166301	0.0137655
LOC116921691	mitochondrial coenzyme A transporter SLC25A42	-1.40439	5.92447	20.6651	5.47e-06	0.00152614
LOC116927855	group 3 secretory phospholipase A2	-1.41648	6.29898	13.3207	0.000262497	0.018479
LOC123471237	thyrostimulin alpha-2 subunit-like	-1.45329	0.00516148	12.2385	0.000468124	0.0260953
LOC116936596	nascent polypeptide-associated complex subunit alpha, muscle-specific form	-1.45813	6.76812	12.6112	0.000383437	0.0231987
LOC116915649	cold and drought-regulated protein CORA	-1.46113	6.22331	11.464	0.000709577	0.0352798
LOC116919486	aminopeptidase N	-1.46457	2.21682	10.6455	0.00110337	0.047357
LOC116920332	failed axon connections homolog	-1.47227	1.88791	16.0606	6.13e-05	0.00700139
LOC116918914	uncharacterized LOC116918914	-1.47935	5.46764	16.2656	5.51e-05	0.00677808
LOC123470287	uncharacterized LOC123470287	-1.48897	0.636982	12.4108	0.000426864	0.0250222
LOC116920246	cytochrome P450 3A41	-1.48911	7.35498	17.1558	3.44e-05	0.00471658
LOC116928346	glycine-rich cell wall structural protein 1.0	-1.50653	5.19938	14.5393	0.000137266	0.0119104
LOC116923782	normal mucosa of esophagus-specific gene 1 protein	-1.51222	6.40396	11.9262	0.000553508	0.0293613
LOC116917033	sodium-independent sulfate anion transporter	-1.51598	6.60862	14.6671	0.000128265	0.0115707
LOC116919835	mRNA-capping enzyme	-1.53678	2.08099	11.3593	0.000750701	0.0366943
LOC116925336	protein obstructor-E	-1.54844	4.55288	17.9396	2.28e-05	0.00362739
LOC116927917	phosrestin-2	-1.5713	4.69169	19.465	1.02e-05	0.00233672
LOC116932065	DNA-directed RNA polymerase II subunit RPB1	-1.59274	5.07178	15.61	7.78e-05	0.00820069
LOC116923651	leucine-rich repeat and immunoglobulin-like domain-containing nogo receptor-interacting protein 3	-1.59636	6.75429	15.6316	7.7e-05	0.00816468
LOC116925783	uncharacterized LOC116925783	-1.60203	5.25068	14.5439	0.000136934	0.0119104
LOC116931925	bone morphogenetic protein 2	-1.60598	2.49297	12.7928	0.000347951	0.0219594
LOC116926116	POU domain, class 4, transcription factor 3	-1.62743	4.81851	21.6346	3.3e-06	0.00110424
LOC116926203	UPF0462 protein C4orf33 homolog	-1.62892	5.19024	28.8731	7.73e-08	7.76e-05
LOC123469397	uncharacterized LOC123469397	-1.63234	0.871438	12.6785	0.000369885	0.0228619
LOC116919531	uncharacterized LOC116919531	-1.65709	-0.664826	10.7249	0.00105706	0.0462359
LOC116922187	astacin	-1.66258	4.33145	17.0465	3.65e-05	0.00490641
LOC116927135	vitellogenin-2	-1.66321	13.6512	12.1361	0.00049456	0.0270929
LOC116916285	uncharacterized LOC116916285	-1.71352	-0.659319	10.8407	0.000992957	0.0442571
LOC123472450	vitellogenin-2-like	-1.71424	6.91406	13.4975	0.000238885	0.0173094
LOC116920714	trypsin	-1.72267	8.91902	11.4676	0.000708191	0.0352798
LOC116927501	glycine, alanine and asparagine-rich protein	-1.73948	7.17094	17.1013	3.54e-05	0.0048096
LOC116916526	holotricin-3	-1.79715	4.75136	16.0739	6.09e-05	0.00700139
LOC116915399	lysosome membrane protein 2	-1.80926	0.374361	15.4993	8.25e-05	0.00845857
LOC116921490	ABC transporter G family member 20	-1.82412	6.07634	10.5196	0.00118115	0.0498431
LOC116929191	pyruvate carboxylase, mitochondrial	-1.82993	7.67936	12.5392	0.000398499	0.023823
LOC116928002	vitellogenin-2	-1.84477	12.644	22.8533	1.75e-06	0.000720562
LOC116932055	protein spaetzle 3	-1.86025	3.67146	17.4179	3e-05	0.00439357
LOC116915447	uncharacterized LOC116915447	-1.86746	6.25307	11.0871	0.000869313	0.0400842
LOC116925733	uncharacterized LOC116925733	-1.89663	0.860074	10.969	0.000926468	0.0424232
LOC116921707	uncharacterized LOC116921707	-1.932	5.50247	16.883	3.98e-05	0.00525376
LOC116935635	uncharacterized LOC116935635	-1.93725	4.41868	11.7841	0.000597382	0.0312485
LOC116923219	uncharacterized LOC116923219	-1.96122	6.42905	17.2003	3.36e-05	0.00469234
LOC123470576	mRNA-capping enzyme-like	-2.02706	-1.25017	11.1043	0.00086128	0.0399236
LOC123475231	glycine-rich cell wall structural protein 1-like	-2.03543	6.97644	13.8204	0.000201142	0.0157005
LOC116936288	uncharacterized LOC116936288	-2.05179	-0.167522	12.9692	0.000316662	0.0206677
LOC123477062	uncharacterized LOC123477062	-2.05345	7.3508	18.6377	1.58e-05	0.00290389
LOC116927846	glycine-rich cell wall structural protein	-2.11669	2.31632	13.3884	0.000253186	0.0180015
LOC116916249	NADPH oxidase 5	-2.13505	1.29655	13.884	0.000194443	0.0154989
LOC116922175	mucin-5AC	-2.1473	5.2661	13.3874	0.000253323	0.0180015
LOC116933562	uncharacterized LOC116933562	-2.15852	3.34641	14.271	0.000158287	0.0133217
LOC116926461	cytochrome P450 4c3	-2.20036	5.03144	20.3125	6.58e-06	0.00170831
LOC116932052	calcium/calmodulin-dependent protein kinase kinase 2	-2.25437	3.50336	29.5444	5.46e-08	6.33e-05
LOC116924494	very-long-chain 3-oxoacyl-CoA reductase	-2.25679	1.17746	17.5458	2.8e-05	0.00431155
LOC116926424	uncharacterized LOC116926424	-2.31121	1.69983	12.2601	0.000462743	0.0260953
LOC123468033	mRNA-capping enzyme-like	-2.34739	1.24131	15.1999	9.67e-05	0.00946026
LOC116925882	uncharacterized LOC116925882	-2.34805	-0.947358	14.6926	0.000126542	0.0115536
LOC116923040	cuticle protein 21	-2.38799	9.79647	15.0473	0.000104852	0.0099346
LOC116931903	uncharacterized LOC116931903	-2.41727	3.64556	19.1342	1.22e-05	0.00257879
LOC116923041	larval cuticle protein F1	-2.43387	10.0673	25.6832	4.02e-07	0.000250708
LOC116920482	serine/threonine-protein phosphatase 6 regulatory ankyrin repeat subunit B-like	-2.4501	-0.955703	15.4759	8.36e-05	0.00846075
LOC116936515	uncharacterized LOC116936515	-2.49542	7.34797	17.2038	3.36e-05	0.00469234
LOC116933523	protein ALP1-like	-2.51319	-0.504571	15.4193	8.61e-05	0.00859036
LOC116927451	CCAAT/enhancer-binding protein alpha	-2.59754	8.30666	14.1919	0.00016508	0.0137399
LOC116915537	uncharacterized LOC116915537	-2.6446	8.36989	13.6538	0.000219795	0.0164958
LOC116925666	uncharacterized LOC116925666	-2.76833	3.12239	13.0687	0.000300266	0.0199417
LOC116919043	solute carrier family 13 member 5	-2.77101	0.532636	23.7561	1.09e-06	0.000549096
LOC116927211	adult-specific rigid cuticular protein 12.6	-2.77356	9.40099	15.8524	6.85e-05	0.00753013
LOC116933702	uncharacterized LOC116933702	-2.77461	1.9056	20.8953	4.85e-06	0.00143287
LOC116918652	uncharacterized LOC116918652	-2.80569	6.84999	18.9334	1.35e-05	0.00268257
LOC116920726	trypsin	-2.83335	4.68087	40.6741	1.8e-10	6.77e-07
LOC116915497	uncharacterized LOC116915497	-2.87279	4.84949	12.6265	0.000380308	0.0231022
LOC116924490	trypsin-1	-3.00501	3.70483	11.3506	0.000754252	0.0366943
LOC116926321	carbonic anhydrase 2	-3.0864	5.07593	21.872	2.91e-06	0.00104062
LOC123466987	adult-specific rigid cuticular protein 15.7-like	-3.11719	8.00466	11.0805	0.000872403	0.0400842
LOC116930021	uncharacterized LOC116930021	-3.13737	9.99779	20.6969	5.38e-06	0.00152614
LOC116920709	uncharacterized LOC116920709	-3.18235	4.82832	46.1491	1.1e-11	5.5e-08
LOC116929000	uncharacterized LOC116929000	-3.29939	8.40623	13.0083	0.000310117	0.0204013
LOC116915491	uncharacterized LOC116915491	-3.31323	0.615051	16.5728	4.68e-05	0.00587768
LOC116920773	venom allergen 5.01	-3.43746	5.63051	34.7707	3.71e-09	6.98e-06
LOC116934966	cuticle protein 18.7	-3.4762	7.12456	14.573	0.000134831	0.0118785
LOC116921511	cuticle protein 18.7	-3.49846	3.51126	16.6604	4.47e-05	0.00568369
LOC116923996	cuticle protein 18.7	-3.50015	7.52885	15.5211	8.16e-05	0.00841895
LOC116920723	chymotrypsin-C-like	-3.50948	4.02422	31.0933	2.46e-08	3.37e-05
LOC116923073	uncharacterized LOC116923073	-3.5221	5.06534	26.4365	2.72e-07	0.000178389
LOC123469992	calphotin-like	-3.59933	7.43696	13.2311	0.000275349	0.0192043
LOC116929086	uncharacterized LOC116929086	-3.71192	6.0353	66.8937	2.87e-16	4.32e-12
LOC116915464	uncharacterized LOC116915464	-3.72515	3.56154	27.4663	1.6e-07	0.000126747
LOC116918663	uncharacterized LOC116918663	-3.72624	4.74444	14.8848	0.00011428	0.0107602
LOC123477362	uncharacterized LOC123477362	-3.75575	-1.45113	13.7766	0.000205889	0.0159883
LOC116925498	calcium-activated chloride channel regulator 4	-3.77601	2.72257	16.125	5.93e-05	0.00693651
LOC116929001	uncharacterized LOC116929001	-3.81364	7.85168	13.1374	0.000289456	0.0196426
LOC116929167	cuticle protein 3	-3.87928	9.93627	28.1433	1.13e-07	0.00010373
LOC116915690	TATA-binding protein-associated factor 2N	-3.90868	7.76154	15.7314	7.3e-05	0.00785556
LOC116924639	glycine-rich cell wall structural protein	-3.91307	2.65311	10.536	0.00117074	0.0495426
LOC116916527	shematrin-like protein 2	-3.95969	3.86181	22.2028	2.45e-06	0.000923935
LOC116929166	cuticle protein 7	-3.98863	8.08031	26.7927	2.26e-07	0.000155095
LOC116927831	pupal cuticle protein	-4.1529	9.77324	24.9751	5.81e-07	0.000308501
LOC116936392	uncharacterized LOC116936392	-4.16229	1.90953	12.5133	0.000404075	0.0240353
LOC116933355	CD209 antigen-like protein D	-4.17205	0.913382	13.7261	0.000211498	0.0162562
LOC123470092	uncharacterized LOC123470092	-4.19343	1.26897	12.2495	0.000465374	0.0260953
LOC116921344	cuticle protein 18.6	-4.26267	8.38183	11.1614	0.000835164	0.0393652
LOC116915401	calphotin	-4.27888	9.47203	19.0387	1.28e-05	0.00260772
LOC123475532	pupal cuticle protein 36-like	-4.29867	4.16525	27.1054	1.93e-07	0.000138212
LOC116915538	uncharacterized LOC116915538	-4.35648	7.45893	16.3651	5.22e-05	0.00650388
LOC123475520	cuticle protein 2-like	-4.35677	1.28208	10.931	0.000945703	0.0426832
LOC116916264	uncharacterized LOC116916264	-4.41495	4.27831	11.5093	0.000692486	0.0348906
LOC116919876	uncharacterized LOC116919876	-4.42055	5.83291	11.2352	0.000802625	0.0382529
LOC116929174	cuticle protein 2	-4.50682	7.43271	12.3652	0.000437415	0.0253132
LOC116933776	pupal cuticle protein 36	-4.55378	6.10052	21.9049	2.87e-06	0.00104062
LOC123471171	glycine-rich cell wall structural protein 1.8-like	-4.72199	1.30624	36.8812	1.26e-09	3.38e-06
LOC116923417	pupal cuticle protein	-4.7484	8.92045	21.7856	3.05e-06	0.00104386
LOC116915534	uncharacterized LOC116915534	-4.75586	4.91213	23.4473	1.28e-06	0.000623897
LOC116926117	serine/threonine-protein phosphatase 6 regulatory ankyrin repeat subunit A	-4.76937	6.0744	22.9342	1.68e-06	0.000720562
LOC116916479	uncharacterized LOC116916479	-4.77745	9.10877	33.9708	5.59e-09	8.49e-06
LOC123476792	glutamic acid-rich protein-like	-4.78401	2.78395	17.5142	2.85e-05	0.00433401
LOC116929169	cuticle protein 6	-4.91699	6.07368	13.0295	0.000306626	0.0202602
LOC116920583	keratin, type I cytoskeletal 9	-4.93751	3.35306	21.1812	4.18e-06	0.0013393
LOC116920123	keratin, type I cytoskeletal 9	-5.07258	1.59408	18.4383	1.75e-05	0.00311042
LOC116925781	endocuticle structural glycoprotein SgAbd-2	-5.14946	7.54285	18.8652	1.4e-05	0.00268257
LOC116930985	cuticle protein 6	-5.4086	4.54119	12.728	0.000360215	0.0224332
LOC116923416	pupal cuticle protein	-5.50472	8.01975	20.3377	6.49e-06	0.00170831
LOC116923969	peroxidase	-5.55549	5.52919	24.9321	5.94e-07	0.000308501
LOC123466433	cuticle protein 6-like	-5.64062	2.47172	13.8242	0.000200729	0.0157005
LOC116920581	glycine-rich cell wall structural protein 1.8-like	-6.1217	2.24518	13.711	0.000213198	0.0163037
LOC116923030	accessory gland-specific peptide 57Da	-7.21163	4.51302	15.5794	7.91e-05	0.00821932
LOC116923045	cyclin-dependent kinase inhibitor 1C	-7.21271	6.38092	22.8489	1.75e-06	0.000720562
LOC116923048	vitelline membrane protein Vm26Ab	-7.58937	5.27321	56.5776	5.4e-14	4.07e-10
LOC116923050	vesicle-associated membrane protein 7B	-11.2564	2.14214	17.9187	2.31e-05	0.00362739
LOC116915295	uncharacterized LOC116915295	-0.657538	1.09323	4.52657	0.0333724	0.397121
LOC116915296	RNA-binding protein 4.1-like	0.175328	7.44395	0.324893	0.568682	0.988358
LOC116915298	uncharacterized LOC116915298	0.749601	-0.494755	1.5162	0.218195	0.855477
LOC116915299	protein obstructor-E	-0.22334	4.90009	0.0440297	0.833798	0.994648
LOC116915300	uncharacterized LOC116915300	-0.173402	5.81098	0.285561	0.593079	0.988358
LOC116915307	GMP synthase [glutamine-hydrolyzing]-like	-0.34711	2.35693	0.850377	0.356446	0.944615
LOC116915308	transcription factor 25	-0.373791	6.3511	1.73252	0.188089	0.821562
LOC116915309	GMP synthase [glutamine-hydrolyzing]-like	-0.366287	2.1909	0.7442	0.388319	0.960645
LOC116915310	histone H2B	-0.34505	8.13354	0.858171	0.354251	0.944063
LOC116915311	GMP synthase [glutamine-hydrolyzing]-like	-0.709971	1.05687	3.54345	0.0597809	0.525399
LOC116915322	dehydrogenase/reductase SDR family member 12	-0.000764059	5.32534	9.52e-06	0.997538	0.999197
LOC116915324	uncharacterized LOC116915324	-0.601718	1.81336	0.660784	0.416283	0.97136
LOC116915326	uncharacterized LOC116915326	-0.530834	0.331474	0.982258	0.321642	0.932198
LOC116915327	Krueppel-like factor 7	0.0717653	3.31967	0.0645454	0.799451	0.994648
LOC116915328	uncharacterized LOC116915328	0.416207	5.74637	3.05343	0.080567	0.592316
LOC116915329	tetratricopeptide repeat protein 28	0.19109	3.94784	0.321502	0.570707	0.988358
LOC116915330	eIF-2-alpha kinase activator GCN1	-0.231804	5.61161	0.455284	0.499836	0.980218
LOC116915331	uncharacterized LOC116915331	0.914798	1.80978	5.21664	0.0223718	0.316759
LOC116915332	calcineurin-binding protein cabin-1	0.171418	4.94044	0.499204	0.47985	0.976418
LOC116915333	activating signal cointegrator 1 complex subunit 3	-1.05226	9.10938	5.41286	0.019989	0.293789
LOC116915334	U5 small nuclear ribonucleoprotein 200 kDa helicase	0.501222	5.49714	1.78104	0.182021	0.811048
LOC116915335	ral GTPase-activating protein subunit alpha-1	0.0639916	5.7099	0.0602387	0.806119	0.994648
LOC116915336	uncharacterized LOC116915336	0.251129	1.57657	0.6127	0.433773	0.972774
LOC116915338	microtubule-associated serine/threonine-protein kinase 3	-0.0571412	7.10842	0.0483446	0.825969	0.994648
LOC116915339	mucin-2	0.825091	5.58777	6.26961	0.0122826	0.223475
LOC116915340	collagen alpha-2(IV) chain	-0.254266	8.3467	0.759167	0.383589	0.95968
LOC116915341	collagen alpha-5(IV) chain	-0.124725	8.13426	0.163156	0.686268	0.991451
LOC116915342	mucin-17	0.519865	0.632024	0.301115	0.583184	0.988358
LOC116915343	nuclear pore complex protein DDB_G0274915	1.48433	2.78071	3.72297	0.0536688	0.50438
LOC116915344	uncharacterized LOC116915344	-0.573973	1.07503	0.472205	0.491975	0.976881
LOC116915345	uncharacterized LOC116915345	-0.670674	1.87356	2.07033	0.150189	0.749616
LOC116915346	ankyrin repeat domain-containing protein 50	0.0457485	5.94905	0.0317319	0.858617	0.994974
LOC116915347	mucin-5AC	-0.694961	5.41977	0.387805	0.533456	0.984005
LOC116915348	WD repeat-containing protein 19	0.0988454	3.00279	0.0887355	0.765791	0.994648
LOC116915349	inhibitor of Bruton tyrosine kinase	0.134959	4.00608	0.290029	0.590202	0.988358
LOC116915350	uncharacterized LOC116915350	1.07004	3.14615	6.38126	0.0115332	0.216373
LOC116915351	plasma membrane calcium-transporting ATPase 2	-0.389038	5.44077	0.73448	0.391435	0.963751
LOC116915352	ATP-dependent RNA helicase DHX8	0.119846	5.23989	0.169377	0.680666	0.991451
LOC116915353	DNA-directed RNA polymerase II subunit RPB2	-0.00440723	6.50886	0.000224902	0.988035	0.997807
LOC116915354	papilin	-1.02826	7.71436	6.13298	0.0132683	0.232579
LOC116915356	rap1 GTPase-activating protein 1	-0.231538	5.83786	0.830823	0.362035	0.948696
LOC116915357	uncharacterized LOC116915357	-0.572956	-0.458585	1.41892	0.233581	0.871931
LOC116915358	protein MMS22-like	0.00535984	4.51376	0.000342332	0.985238	0.997381
LOC116915359	structural maintenance of chromosomes protein 5	0.0652863	4.46118	0.0412526	0.839051	0.994648
LOC116915360	ubiquitin conjugation factor E4 B	0.0491187	3.28599	0.0335702	0.854624	0.994974
LOC116915362	cholinesterase	0.503681	4.37228	1.38116	0.239904	0.87547
LOC116915363	uncharacterized LOC116915363	-0.895854	0.930848	4.72097	0.0297969	0.372968
LOC116915364	apoptosis-resistant E3 ubiquitin protein ligase 1	-0.00262674	5.73438	0.000114918	0.991447	0.998247
LOC116915365	syndetin	-0.0535872	1.6395	0.021328	0.883889	0.994974
LOC116915366	very low-density lipoprotein receptor	0.140786	4.717	0.208585	0.647879	0.990338
LOC116915367	uncharacterized LOC116915367	0.49925	5.66958	1.27576	0.258689	0.886723
LOC116915368	transcription factor hamlet	-0.550845	-1.18736	0.72357	0.394975	0.965019
LOC116915369	protein O-mannosyl-transferase Tmtc3	0.025818	4.76503	0.00943801	0.922608	0.997228
LOC116915370	uncharacterized LOC116915370	-0.435403	1.54581	1.12442	0.288968	0.909282
LOC116915371	transitional endoplasmic reticulum ATPase	0.0506516	8.1838	0.0287643	0.865324	0.994974
LOC116915372	uncharacterized protein KIAA0754	-0.50164	-0.823805	0.105384	0.745462	0.993571
LOC116915374	exocyst complex component 3	0.573025	0.573311	2.69221	0.10084	0.6496
LOC116915375	uncharacterized LOC116915375	-0.862052	3.94756	4.45343	0.0348312	0.405704
LOC116915377	peroxisomal acyl-coenzyme A oxidase 3	-0.098935	5.55596	0.184747	0.667325	0.990973
LOC116915378	merlin	0.14238	4.39687	0.353173	0.552323	0.98552
LOC116915379	lysyl oxidase homolog 2	-0.916997	6.11622	5.08588	0.0241215	0.33156
LOC116915380	matrix metalloproteinase-2	0.296538	5.94091	0.850408	0.356437	0.944615
LOC116915381	putative leucine-rich repeat-containing protein DDB_G0290503	0.556886	5.70047	1.48401	0.223149	0.861763
LOC116915382	F-box only protein 21	-0.326118	2.96333	0.485531	0.485927	0.976418
LOC116915383	zinc finger protein 395	-0.0313828	6.46714	0.00960294	0.921937	0.997228
LOC116915384	sphingomyelin phosphodiesterase	3.91002	3.36875	8.07272	0.00449365	0.119395
LOC116915385	aldehyde dehydrogenase family 3 member B1	-0.178886	8.02352	0.359579	0.54874	0.98511
LOC116915386	nicotinate phosphoribosyltransferase	0.428196	3.43203	2.1428	0.143241	0.742182
LOC116915387	uncharacterized LOC116915387	1.06671	7.24079	2.44012	0.118267	0.688446
LOC116915390	mediator of RNA polymerase II transcription subunit 26	-0.216192	5.79889	0.826836	0.363189	0.948951
LOC116915391	probable methylmalonate-semialdehyde dehydrogenase [acylating], mitochondrial	-0.059161	7.8233	0.0422632	0.837119	0.994648
LOC116915392	RING-type E3 ubiquitin-protein ligase PPIL2	0.145928	3.69288	0.295555	0.586683	0.988358
LOC116915393	uncharacterized LOC116915393	-0.58115	3.03741	1.8668	0.171842	0.790162
LOC116915394	synaptic vesicular amine transporter	0.633023	2.58086	1.96466	0.161016	0.771534
LOC116915395	A-kinase anchor protein 1, mitochondrial	-0.0854532	5.92644	0.116146	0.733253	0.9935
LOC116915396	testis-expressed protein 10	0.141379	2.123	0.159404	0.689706	0.991663
LOC116915397	high-affinity choline transporter 1	0.266193	2.28483	0.369978	0.543016	0.984598
LOC116915398	lysosome membrane protein 2	0.368877	1.20703	0.394657	0.529862	0.983569
LOC116915402	60S ribosomal protein L22	0.202122	9.95538	0.359996	0.548509	0.98511
LOC116915404	uncharacterized LOC116915404	-0.834109	0.687885	3.37182	0.0663205	0.545475
LOC116915407	glutamate receptor ionotropic, delta-1	-0.308484	-0.238228	0.112551	0.737258	0.9935
LOC116915408	lysosomal aspartic protease	-0.30035	5.0669	0.314307	0.575049	0.988358
LOC116915409	uncharacterized LOC116915409	0.121846	1.43398	0.102453	0.748906	0.993571
LOC116915411	CAAX prenyl protease 1 homolog	0.0952546	5.99141	0.127014	0.721548	0.993405
LOC116915412	cilia- and flagella-associated protein 157	-0.0566995	0.447327	0.0163821	0.898155	0.994974
LOC116915413	endoplasmic reticulum resident protein 44	-0.00740842	7.5016	0.000735885	0.978358	0.997267
LOC116915418	putative gustatory receptor 28b	-4.44246	1.55772	9.68019	0.00186265	0.066495
LOC116915419	lysosomal aspartic protease	-1.09873	3.99162	1.45073	0.228411	0.8656
LOC116915420	RAB6A-GEF complex partner protein 2	-0.18507	5.96265	0.492273	0.482915	0.976418
LOC116915422	fibrous sheath CABYR-binding protein	3.41097	4.04889	3.581	0.0584441	0.521999
LOC116915423	beta-1,3-galactosyltransferase 1	0.195803	5.29996	0.604742	0.436774	0.972774
LOC116915425	palmitoyltransferase ZDHHC16B	-0.125018	3.01123	0.200118	0.654626	0.990338
LOC116915426	uncharacterized LOC116915426	-5.17606	4.53047	8.376	0.00380209	0.1071
LOC116915427	synaptic vesicle membrane protein VAT-1 homolog	-0.00636323	4.02466	0.000562969	0.98107	0.997337
LOC116915429	electron transfer flavoprotein subunit alpha, mitochondrial	0.314375	5.40153	1.67655	0.195383	0.833437
LOC116915431	uncharacterized LOC116915431	0.174465	-0.578874	0.0967786	0.75573	0.994024
LOC116915432	28S ribosomal protein S35, mitochondrial	0.259478	5.65479	0.937201	0.332999	0.936971
LOC116915433	probable N-acetylglucosaminyl-phosphatidylinositol de-N-acetylase	-0.266911	2.41282	0.605416	0.436519	0.972774
LOC116915434	somatomedin-B and thrombospondin type-1 domain-containing protein	1.14045	4.31628	3.47821	0.0621821	0.531956
LOC116915436	retinol dehydrogenase 12	-1.18209	1.81767	5.36578	0.0205356	0.298709
LOC116915437	uncharacterized protein PB18E9.04c	1.97716	1.2784	6.56882	0.010378	0.204909
LOC116915438	skin secretory protein xP2	0.182818	6.38262	0.0484619	0.825762	0.994648
LOC116915439	RWD domain-containing protein 3	0.11613	4.73837	0.219458	0.639453	0.989569
LOC116915440	neuferricin	0.477697	4.9181	1.28898	0.256236	0.885156
LOC116915441	retinaldehyde-binding protein 1	-0.640637	5.74003	4.23749	0.0395406	0.438321
LOC116915442	protein Star	0.904564	0.963063	1.32991	0.248821	0.879158
LOC116915443	uncharacterized LOC116915443	-0.147773	1.03063	0.129683	0.718761	0.993405
LOC116915444	uncharacterized LOC116915444	0.673685	4.39497	2.3961	0.121638	0.696495
LOC116915445	alpha-tocopherol transfer protein-like	3.05586	4.53702	9.26737	0.00233273	0.0774065
LOC116915446	type 2 phosphatidylinositol 4,5-bisphosphate 4-phosphatase	-0.0362224	3.77826	0.0148808	0.90291	0.994974
LOC116915448	uncharacterized LOC116915448	0.897672	4.71411	0.494653	0.481859	0.976418
LOC116915449	uncharacterized LOC116915449	1.5812	4.60342	4.92877	0.0264131	0.345711
LOC116915450	uncharacterized LOC116915450	-0.15046	4.86682	0.325304	0.568438	0.988358
LOC116915452	uncharacterized LOC116915452	-2.48027	4.81911	6.05898	0.0138358	0.237941
LOC116915453	uncharacterized LOC116915453	4.41302	2.88786	4.70634	0.0300516	0.374889
LOC116915456	uncharacterized LOC116915456	0.480156	4.62045	0.783322	0.376127	0.956012
LOC116915457	endocuticle structural glycoprotein ABD-4	4.70676	0.600834	6.52531	0.010635	0.208017
LOC116915458	endocuticle structural glycoprotein SgAbd-1	1.64009	3.43883	2.64	0.104203	0.656529
LOC116915460	INO80 complex subunit C	-0.165649	3.46796	0.343592	0.557763	0.985671
LOC116915463	regulator of G-protein signaling 8	-0.0760044	3.24656	0.0559207	0.813064	0.994648
LOC116915466	adhesive plaque matrix protein	3.76511	3.47364	10.1386	0.00145197	0.0569634
LOC116915468	uncharacterized LOC116915468	0.197488	2.45379	0.444307	0.505051	0.981293
LOC116915469	cdc42 homolog	0.402664	6.4568	1.99011	0.158329	0.763838
LOC116915477	ADP-ribosylation factor 1	0.0908326	8.44071	0.0972019	0.755214	0.993958
LOC116915480	larval cuticle protein 65Ag1-like	4.497	7.7692	7.82269	0.00515944	0.132117
LOC116915481	uncharacterized LOC116915481	0.81883	7.76094	0.395733	0.529301	0.983569
LOC116915486	larval cuticle protein 65Ag1	1.82232	3.31967	1.38217	0.239731	0.87547
LOC116915487	larval cuticle protein 1	-0.461788	0.63105	0.108561	0.741789	0.99356
LOC116915489	larval cuticle protein 65Ag1	2.43162	2.63856	3.50389	0.061225	0.529769
LOC116915492	larval cuticle protein LCP-22	1.38535	2.6505	1.06832	0.301325	0.918929
LOC116915493	uncharacterized LOC116915493	2.84782	3.19244	4.33057	0.0374338	0.423697
LOC116915495	cuticle protein CP14.6	-0.0403546	8.65629	0.00445476	0.946786	0.997228
LOC116915502	zinc finger SWIM domain-containing protein 7	-0.4651	0.414059	1.65174	0.198722	0.83621
LOC116915503	pupal cuticle protein Edg-78E	1.52312	8.27287	1.44537	0.229272	0.865878
LOC116915504	pupal cuticle protein 20	2.10011	7.32372	3.37249	0.0662935	0.545475
LOC116915506	probable inactive serine/threonine-protein kinase slob2	0.40908	0.787273	0.87418	0.349801	0.942988
LOC116915507	ribonuclease P protein subunit rpr2	-0.0152014	4.12318	0.00304118	0.956021	0.997228
LOC116915508	serine protease inhibitor dipetalogastin	-0.254343	5.15179	0.485673	0.485864	0.976418
LOC116915509	E3 ubiquitin-protein ligase RNF182	-0.510104	0.555641	0.576143	0.447828	0.973331
LOC116915510	uncharacterized LOC116915510	0.237021	-1.053	0.067123	0.795573	0.994648
LOC116915511	uncharacterized LOC116915511	-0.164591	0.864067	0.212957	0.644459	0.989569
LOC116915512	larval cuticle protein LCP-22	0.172935	7.06187	0.129096	0.719371	0.993405
LOC116915513	small ubiquitin-related modifier	0.0428677	7.28618	0.0229048	0.879705	0.994974
LOC116915514	larval cuticle protein LCP-22	1.43176	-0.161272	0.947775	0.330286	0.934743
LOC116915515	larval cuticle protein LCP-22	-1.1989	7.44602	1.25321	0.262941	0.889938
LOC116915518	larval cuticle protein LCP-22	1.14666	1.66301	1.16199	0.281052	0.90522
LOC116915520	larval cuticle protein LCP-22	0.070033	5.03878	0.00673244	0.934606	0.997228
LOC116915522	endocuticle structural glycoprotein SgAbd-3	0.404769	4.51799	0.227803	0.633158	0.989569
LOC116915524	larval cuticle protein LCP-22	-0.70246	1.84558	0.414421	0.519734	0.982459
LOC116915525	larval cuticle protein LCP-22	1.63821	4.97865	1.54525	0.213838	0.851031
LOC116915526	larval cuticle protein LCP-22	-0.489286	-0.61882	0.177164	0.673822	0.990973
LOC116915527	larval cuticle protein LCP-22	1.00944	4.82498	0.656476	0.417807	0.97136
LOC116915528	larval cuticle protein LCP-22	0.441549	5.08162	0.129415	0.719039	0.993405
LOC116915531	serine protease filzig	-0.64492	2.48363	0.214342	0.643386	0.989569
LOC116915532	boophilin-H2	0.600652	5.62776	0.569335	0.450523	0.973816
LOC116915535	boophilin-H2	-0.0248962	8.92257	0.00135839	0.9706	0.997228
LOC116915536	uncharacterized LOC116915536	-1.77693	8.45614	6.54149	0.0105387	0.206702
LOC116915539	endocuticle structural glycoprotein SgAbd-5	0.405514	8.90696	0.320804	0.571125	0.988358
LOC116915541	uncharacterized LOC116915541	3.59907	3.26662	9.30183	0.00228925	0.0768097
LOC116915543	RNA guanine-N7 methyltransferase activating subunit-like	0.223604	4.64153	0.810699	0.367914	0.951187
LOC116915545	probable GMP synthase [glutamine-hydrolyzing]	-0.131048	4.97393	0.19625	0.657765	0.990427
LOC116915546	uncharacterized LOC116915546	0.0619815	1.80445	0.021475	0.883492	0.994974
LOC116915547	uncharacterized LOC116915547	-0.224888	2.99979	0.620679	0.430795	0.972329
LOC116915548	uncharacterized LOC116915548	-0.308235	4.81811	0.571522	0.449655	0.973645
LOC116915549	uncharacterized LOC116915549	-0.191691	2.91078	0.245602	0.620189	0.98837
LOC116915550	uncharacterized LOC116915550	-0.220456	1.74809	0.412411	0.520748	0.982459
LOC116915551	uncharacterized LOC116915551	-0.139493	2.57647	0.12974	0.718701	0.993405
LOC116915553	uncharacterized LOC116915553	-0.170872	3.58667	0.391244	0.531646	0.983677
LOC116915554	uncharacterized LOC116915554	-0.195335	2.71188	0.453568	0.500646	0.980783
LOC116915558	uncharacterized LOC116915558	0.0144624	-0.108047	0.000648717	0.97968	0.997267
LOC116915559	uncharacterized LOC116915559	-1.25806	-0.589256	1.95415	0.16214	0.774213
LOC116915560	uncharacterized LOC116915560	-0.601725	1.81943	3.68938	0.0547599	0.507667
LOC116915562	uncharacterized LOC116915562	0.0458187	1.11316	0.00871373	0.925628	0.997228
LOC116915563	uncharacterized LOC116915563	-1.07061	-1.00779	2.97758	0.0844255	0.604501
LOC116915564	uncharacterized LOC116915564	0.613081	-0.43496	1.35298	0.244757	0.87547
LOC116915566	uncharacterized LOC116915566	1.82461	-1.07939	5.06948	0.0243506	0.332406
LOC116915569	uncharacterized LOC116915569	0.461107	0.0923875	0.733448	0.391768	0.963751
LOC116915573	uncharacterized LOC116915573	0.332197	0.121685	0.44264	0.505851	0.981293
LOC116915585	39S ribosomal protein L10, mitochondrial	-0.0519959	4.05055	0.0318639	0.858327	0.994974
LOC116915586	uncharacterized LOC116915586	0.466197	0.757766	0.752598	0.385655	0.960015
LOC116915588	uncharacterized LOC116915588	0.810151	-1.49701	0.730471	0.39273	0.964038
LOC116915589	uncharacterized LOC116915589	0.398996	-0.662089	0.351847	0.553069	0.985671
LOC116915601	doublesex- and mab-3-related transcription factor A2	-0.237766	2.79001	0.711875	0.398822	0.965926
LOC116915602	uncharacterized LOC116915602	-0.0595558	7.3652	0.042909	0.835897	0.994648
LOC116915603	RING finger protein nhl-1	0.245984	6.27785	0.515293	0.472856	0.976418
LOC116915604	protein FAM135A	0.264597	4.84651	0.79546	0.372454	0.95406
LOC116915605	nephrin	0.464067	3.85735	1.60305	0.205471	0.842293
LOC116915606	glutamate receptor ionotropic, kainate 2	0.535293	1.67745	1.86686	0.171835	0.790162
LOC116915607	transient receptor potential channel pyrexia	-0.218033	4.64195	0.479003	0.488874	0.976418
LOC116915608	embryonic polarity protein dorsal	-0.139139	5.71004	0.351467	0.553284	0.985671
LOC116915610	putative tyrosine-protein kinase Wsck	0.308807	5.47987	1.43168	0.23149	0.870378
LOC116915611	exosome component 10	0.107418	5.51019	0.170027	0.680088	0.991451
LOC116915612	irregular chiasm C-roughest protein	0.357096	5.12063	0.898265	0.343247	0.941689
LOC116915613	nicotinamide N-methyltransferase	-1.13844	0.365054	6.17629	0.0129473	0.230285
LOC116915614	kazrin	0.332958	4.13204	1.12276	0.289324	0.909573
LOC116915615	zinc finger protein 431	0.142722	5.63464	0.341614	0.558899	0.985671
LOC116915616	uncharacterized LOC116915616	-0.15258	5.17221	0.344436	0.55728	0.985671
LOC116915617	uncharacterized LOC116915617	0.011853	4.50131	0.00210982	0.963364	0.997228
LOC116915618	wiskott-Aldrich syndrome protein family member 3	-0.00362962	7.46099	0.000142014	0.990492	0.998246
LOC116915620	uncharacterized LOC116915620	-0.00364696	1.8211	5.45e-05	0.994108	0.998262
LOC116915621	collagen alpha-1(X) chain	2.26856	4.24488	2.51459	0.112797	0.675641
LOC116915622	membralin	-0.264622	5.10824	1.03773	0.308349	0.923149
LOC116915623	collagen alpha-1(I) chain	-0.172978	2.44584	0.0153923	0.901263	0.994974
LOC116915624	suppressor protein SRP40	-0.281212	6.40341	0.744755	0.388142	0.960645
LOC116915625	uncharacterized LOC116915625	0.819718	2.26137	1.1346	0.286797	0.906947
LOC116915627	collagen alpha-1(I) chain	2.92898	7.78025	1.9794	0.159453	0.76673
LOC116915629	ras-related protein Rab-39B	-0.276385	5.26927	0.540055	0.46241	0.976412
LOC116915630	collagen alpha-1(III) chain	0.45264	2.64565	0.149468	0.699044	0.9925
LOC116915631	collagen alpha-1(I) chain	2.28169	8.39173	3.25432	0.0712353	0.560209
LOC116915632	6-phosphofructo-2-kinase/fructose-2,6-bisphosphatase	0.474245	5.55492	2.86407	0.0905778	0.626517
LOC116915633	contactin-associated protein-like 3	0.632538	3.03814	3.61821	0.0571503	0.516478
LOC116915634	collagen alpha-1(III) chain	2.03364	11.1738	2.90034	0.088561	0.621123
LOC116915635	uncharacterized LOC116915635	-1.94878	2.93166	9.8147	0.00173123	0.0633032
LOC116915636	major facilitator superfamily domain-containing protein 12	-0.663761	-0.354289	1.1921	0.274906	0.900975
LOC116915637	replication factor C subunit 1	0.0209388	4.57324	0.00478374	0.944859	0.997228
LOC116915638	DNA-binding protein Ets97D	0.0548871	5.50892	0.0553578	0.81399	0.994648
LOC116915639	collagen alpha-1(I) chain	1.03795	5.77303	0.523285	0.469444	0.976418
LOC116915640	coiled-coil domain-containing protein 6	-0.176514	6.85121	0.345042	0.556933	0.985671
LOC116915642	transcription termination factor, mitochondrial	-0.0287045	3.92616	0.0142869	0.904857	0.994974
LOC116915643	uncharacterized LOC116915643	0.949818	-0.929412	3.20388	0.0734637	0.569014
LOC116915644	glycoprotein endo-alpha-1,2-mannosidase	0.0955232	3.03708	0.124159	0.724567	0.993405
LOC116915646	mitochondrial genome maintenance exonuclease 1	0.223061	3.31821	0.682085	0.40887	0.970393
LOC116915647	uncharacterized LOC116915647	0.494525	5.46083	2.44553	0.11786	0.687689
LOC116915648	probable cyclin-dependent serine/threonine-protein kinase DDB_G0292550	0.516736	0.410767	0.334893	0.562792	0.987486
LOC116915650	tryptophan--tRNA ligase, mitochondrial	0.198526	4.76408	0.574962	0.448294	0.973331
LOC116915651	uncharacterized LOC116915651	0.157313	3.15645	0.0232725	0.878751	0.994974
LOC116915653	uncharacterized LOC116915653	1.58724	1.16237	5.73227	0.016656	0.267793
LOC116915654	beta-1,4-N-acetylgalactosaminyltransferase bre-4	0.351085	4.29111	1.73323	0.188	0.821408
LOC116915656	integrator complex subunit 9	-0.245429	4.50916	0.471796	0.492162	0.977013
LOC116915657	peroxisomal biogenesis factor 19	0.335193	4.74812	1.9403	0.163636	0.777333
LOC116915658	zinc finger protein 830	0.301258	3.32798	0.940329	0.332193	0.936793
LOC116915659	outer mitochondrial transmembrane helix translocase	-0.138877	4.62663	0.346176	0.556286	0.985671
LOC116915660	ATP-dependent RNA helicase me31b-like	-0.406727	-0.407848	0.428738	0.512609	0.981799
LOC116915664	mitochondrial fission regulator 2	-0.263874	7.00427	0.901601	0.342353	0.940524
LOC116915666	ABC transporter F family member 4	-1.5772	9.14335	6.09605	0.0135485	0.235963
LOC116915667	TATA-binding protein-associated factor 2N	-0.0851317	5.15744	0.0307567	0.860784	0.994974
LOC116915668	transmembrane protein 98	-0.0569267	5.40736	0.0629225	0.801935	0.994648
LOC116915672	MKRN2 opposite strand protein	0.00963758	3.54832	0.000990093	0.974898	0.997267
LOC116915673	ras-related protein Rab-14	0.192998	5.06815	0.710621	0.399238	0.966188
LOC116915674	protein RER1	0.0896678	5.05031	0.118078	0.731128	0.9935
LOC116915675	protein NDUFAF4 homolog	-0.0775188	2.18298	0.0587492	0.808484	0.994648
LOC116915676	tetraspanin-31	0.114444	6.33224	0.191551	0.661629	0.990973
LOC116915677	tubulin polymerization-promoting protein homolog	0.218434	5.55554	0.5732	0.44899	0.973331
LOC116915678	transport and Golgi organization protein 1	0.13578	7.03881	0.273901	0.600727	0.988358
LOC116915680	larval cuticle protein LCP-22	4.0521	3.81514	6.19787	0.0127904	0.229118
LOC116915682	uncharacterized LOC116915682	0.833849	5.87668	1.25542	0.26252	0.889938
LOC116915685	uncharacterized LOC116915685	2.56364	2.70335	1.90749	0.167242	0.782258
LOC116915686	cold and drought-regulated protein CORA-like	-0.965218	0.14324	3.27206	0.0704693	0.55728
LOC116915687	neurexin-1	0.199915	4.98312	0.280674	0.59626	0.988358
LOC116915689	keratin-associated protein 19-2	-1.22073	4.8835	5.84833	0.0155918	0.257838
LOC116915693	disks large homolog 5	-0.0172014	5.59004	0.00604531	0.938026	0.997228
LOC116915694	glutamate receptor ionotropic, kainate 2	-0.32338	3.09252	1.13828	0.286016	0.906947
LOC116915696	uncharacterized LOC116915696	-0.349553	3.32529	1.03056	0.310028	0.925058
LOC116915697	sodium/calcium exchanger 3	0.443565	4.24484	2.10927	0.146409	0.743897
LOC116915699	uncharacterized LOC116915699	-0.192802	1.08449	0.293241	0.588151	0.988358
LOC116915700	uncharacterized LOC116915700	-0.87149	0.850049	2.40983	0.120575	0.695041
LOC116915701	uncharacterized LOC116915701	-2.9236	0.597326	5.80064	0.0160204	0.262333
LOC116915702	uncharacterized LOC116915702	0.662168	-0.713534	1.6324	0.201371	0.838786
LOC116915706	polyribonucleotide nucleotidyltransferase 1, mitochondrial	0.0499927	4.09686	0.02635	0.871049	0.994974
LOC116915711	uncharacterized LOC116915711	-1.22533	0.551415	1.16743	0.27993	0.90455
LOC116915714	uncharacterized LOC116915714	0.602375	0.0274198	1.30018	0.25418	0.882716
LOC116915720	uncharacterized LOC116915720	0.176353	0.337573	0.195338	0.658511	0.990536
LOC116915732	DENN domain-containing protein Crag	0.144847	6.38081	0.34752	0.555521	0.985671
LOC116915733	3-hydroxy-3-methylglutaryl-coenzyme A reductase	1.35981	4.65001	7.73153	0.00542646	0.137164
LOC116915734	bromodomain-containing protein 4	0.437002	9.40155	0.144014	0.704323	0.9925
LOC116915735	trifunctional enzyme subunit beta, mitochondrial	0.0572503	7.99349	0.039085	0.84328	0.994648
LOC116915736	collagen alpha-1(I) chain	0.368026	8.13179	0.0448005	0.832371	0.994648
LOC116915737	flotillin-1	0.519569	3.24947	0.465115	0.495243	0.97743
LOC116915738	vesicular inhibitory amino acid transporter	0.547378	2.34615	1.4541	0.227872	0.8656
LOC116915739	serine/threonine-protein kinase/endoribonuclease ire-1	0.607011	-0.106072	0.94599	0.330742	0.935003
LOC116915740	all trans-polyprenyl-diphosphate synthase PDSS1	0.069366	4.35742	0.0728381	0.787248	0.994648
LOC116915741	all trans-polyprenyl-diphosphate synthase PDSS1	1.73913	4.66101	10.3398	0.00130194	0.0530099
LOC116915742	39S ribosomal protein L32, mitochondrial	0.199193	4.27813	0.526596	0.468041	0.976418
LOC116915743	prefoldin subunit 4	0.544223	3.91405	2.98078	0.0842588	0.6041
LOC116915746	bombesin receptor subtype-3	0.118387	1.52034	0.112502	0.737314	0.9935
LOC116915747	hepatocyte nuclear factor 3-beta	0.711197	2.62312	4.57611	0.0324207	0.389799
LOC116915748	uncharacterized LOC116915748	-0.176227	0.9032	0.221709	0.637741	0.989569
LOC116915750	muscle M-line assembly protein unc-89	-0.271113	4.03876	0.118914	0.730216	0.9935
LOC116915752	uncharacterized LOC116915752	-0.192971	2.94621	0.393065	0.530693	0.983569
LOC116915753	uncharacterized LOC116915753	0.217683	0.719528	0.37974	0.537743	0.984598
LOC116915754	protein PRRC1-A	-0.0186095	4.63505	0.00622445	0.937116	0.997228
LOC116915759	1,5-anhydro-D-fructose reductase	2.32316	4.50394	4.14183	0.0418358	0.449089
LOC116915761	DNA-directed RNA polymerase III subunit RPC7-like	0.198681	5.44984	0.755888	0.384618	0.960015
LOC116915762	centromere protein X	0.997322	3.13362	5.53276	0.0186636	0.282865
LOC116915763	box A-binding factor	0.133884	6.96688	0.21779	0.640729	0.989569
LOC116915764	calpain-7	0.0282213	5.07766	0.0145279	0.904062	0.994974
LOC116915765	potassium channel subfamily K member 18	-0.0485089	4.76455	0.0349122	0.85178	0.994648
LOC116915766	V-type proton ATPase subunit e 2	-0.173612	3.51283	0.494875	0.48176	0.976418
LOC116915767	activated CDC42 kinase 1	0.0955717	4.42802	0.144852	0.703505	0.9925
LOC116915769	ski oncogene	-0.0257758	7.09908	0.00817352	0.927963	0.997228
LOC116915771	tRNA-dihydrouridine(47) synthase [NAD(P)(+)]-like	-0.087401	5.26351	0.082085	0.774492	0.994648
LOC116915772	atypical protein kinase C	0.0126544	6.08365	0.00276879	0.958035	0.997228
LOC116915773	protein gustavus	0.0239769	6.33443	0.00496932	0.943801	0.997228
LOC116915774	eukaryotic translation initiation factor 5A	0.211955	8.95357	0.440656	0.506806	0.98169
LOC116915776	F-actin-capping protein subunit beta	0.290638	4.88958	1.47143	0.22512	0.862749
LOC116915777	keratin, type I cytoskeletal 9	3.19892	1.57577	9.87611	0.00167439	0.061911
LOC116915778	UPF0047 protein YjbQ	0.0494342	4.05535	0.0453654	0.831334	0.994648
LOC116915779	uncharacterized LOC116915779	0.981371	-0.303978	0.765264	0.381686	0.958555
LOC116915781	pentatricopeptide repeat-containing protein 1, mitochondrial	0.0826575	4.26732	0.132375	0.715982	0.993352
LOC116915782	pre-mRNA-processing factor 6	0.0450266	5.8647	0.0373367	0.846781	0.994648
LOC116915783	BAG domain-containing protein Samui	-0.738016	5.69322	2.01075	0.156189	0.758591
LOC116915784	N-alpha-acetyltransferase 60	0.0698976	5.48462	0.0884709	0.76613	0.994648
LOC116915786	protein polybromo-1	0.207225	5.2704	0.52697	0.467884	0.976418
LOC116915787	short-chain dehydrogenase/reductase family 42E member 1	-0.026381	-1.03548	0.00138879	0.970273	0.997228
LOC116915788	succinate dehydrogenase assembly factor 4, mitochondrial	-0.0120313	4.56087	0.00170877	0.967027	0.997228
LOC116915789	neuroligin-4, X-linked	0.293653	1.40474	0.522338	0.469846	0.976418
LOC116915790	protein timeless	-0.237525	1.40192	0.425271	0.514319	0.981799
LOC116915792	dendritic arbor reduction protein 1	1.22177	-0.84949	2.07874	0.149363	0.748554
LOC116915805	histone lysine acetyltransferase CREBBP	-0.0443043	5.15074	0.0252043	0.873859	0.994974
LOC116915806	nuclear pore complex protein Nup205	-0.0585635	4.43968	0.0350224	0.851549	0.994648
LOC116915807	uncharacterized LOC116915807	0.384169	2.53846	0.120355	0.728649	0.9935
LOC116915808	adenylate cyclase type 9	-0.2449	6.38534	0.586624	0.443728	0.973331
LOC116915809	intraflagellar transport protein 81 homolog	0.422867	-0.04729	0.907314	0.340828	0.940524
LOC116915810	rap guanine nucleotide exchange factor 1	-0.278057	6.78012	0.903947	0.341725	0.940524
LOC116915811	E3 ubiquitin-protein ligase NEDD4	-0.236348	2.17553	0.461624	0.496866	0.978469
LOC116915812	1,4-alpha-glucan-branching enzyme	-0.591411	5.4247	3.57779	0.0585569	0.522297
LOC116915813	E3 ubiquitin-protein ligase RNF115	0.0122584	4.40124	0.00226146	0.962071	0.997228
LOC116915814	stimulator of interferon genes protein	0.0509359	3.8923	0.0465611	0.829159	0.994648
LOC116915815	ribonuclease H2 subunit B	-0.0234613	5.15089	0.00432021	0.947594	0.997228
LOC116915816	integral membrane protein DGCR2/IDD	0.627298	1.11573	3.42113	0.0643668	0.5397
LOC116915818	integral membrane protein DGCR2/IDD	-0.486961	0.641296	0.632887	0.426298	0.971463
LOC116915822	E3 ubiquitin-protein ligase Bre1	0.0227461	2.02028	0.00311746	0.955474	0.997228
LOC116915824	F-box only protein 21	0.0808292	1.63043	0.0511479	0.821078	0.994648
LOC116915825	papilin	0.192276	0.954782	0.17118	0.679065	0.991451
LOC116915830	endocuticle structural glycoprotein SgAbd-3	0.407156	2.07564	0.074886	0.784351	0.994648
LOC116915831	uncharacterized LOC116915831	0.170782	-0.202077	0.117958	0.73126	0.9935
LOC116915833	uncharacterized LOC116915833	-0.279112	1.57932	0.204593	0.651039	0.990338
LOC116915835	zinc finger protein 324B	-0.275908	4.05025	0.668696	0.413506	0.97136
LOC116915836	cyclin-dependent kinase 5 activator 1	0.475024	1.63315	0.528045	0.46743	0.976418
LOC116915837	replication factor C subunit 2	0.0764543	4.97783	0.0811826	0.775701	0.994648
LOC116915838	forkhead box protein F1-B	3.11871	1.34988	8.88291	0.00287852	0.0894388
LOC116915840	uncharacterized LOC116915840	-0.405894	0.577328	0.395079	0.529642	0.983569
LOC116915841	dynactin subunit 2	0.131458	4.95467	0.289512	0.590533	0.988358
LOC116915844	uncharacterized LOC116915844	0.624216	2.1688	3.05726	0.0803769	0.592103
LOC116915846	protein escargot	1.19953	1.06664	3.52856	0.0603202	0.526507
LOC116915847	P2X purinoceptor 4	-0.14421	4.33037	0.375324	0.540116	0.984598
LOC116915848	uncharacterized LOC116915848	0.216223	0.511265	0.213652	0.64392	0.989569
LOC116915850	60S ribosomal protein L3	0.297805	9.55063	0.808055	0.368696	0.951408
LOC116915851	peptide methionine sulfoxide reductase MsrB	-0.147482	2.69543	0.200794	0.654081	0.990338
LOC116915852	NADH dehydrogenase [ubiquinone] 1 beta subcomplex subunit 10	-0.0842556	5.95396	0.14229	0.706015	0.9925
LOC116915853	uncharacterized LOC116915853	-0.429446	2.70444	0.87051	0.350814	0.943231
LOC116915854	uncharacterized LOC116915854	-0.247145	2.19043	0.572739	0.449173	0.973351
LOC116915855	glutamate receptor ionotropic, NMDA 2B	0.238629	2.02121	0.495098	0.481662	0.976418
LOC116915856	protein transport protein Sec23A	0.347918	6.2487	1.77503	0.182761	0.811767
LOC116915857	sodium-independent sulfate anion transporter	0.218577	7.73781	0.138979	0.709298	0.992548
LOC116915858	sodium-independent sulfate anion transporter	0.969665	0.334347	2.88309	0.0895142	0.624899
LOC116915859	E3 ubiquitin-protein ligase rnf168	-0.4182	4.56399	1.92982	0.164778	0.778419
LOC116915861	uncharacterized LOC116915861	0.0688505	6.13966	0.0258416	0.872288	0.994974
LOC116915862	uncharacterized LOC116915862	-1.2562	0.786191	3.8066	0.0510511	0.495623
LOC116915864	arginine kinase	-0.889736	12.6022	5.34362	0.0207982	0.300696
LOC116915865	uncharacterized LOC116915865	1.03264	0.9553	2.65516	0.103214	0.654504
LOC116915866	uncharacterized LOC116915866	-0.46999	0.929632	0.861915	0.353203	0.943572
LOC116915869	uncharacterized LOC116915869	-1.13543	1.65358	6.29922	0.0120791	0.221418
LOC116915870	sperm-associated antigen 7 homolog	0.117705	4.64015	0.226728	0.633961	0.989569
LOC116915871	zinc finger MYND domain-containing protein 11	-0.0604369	4.11503	0.0583816	0.809072	0.994648
LOC116915872	solute carrier family 2, facilitated glucose transporter member 1	-0.311571	3.28334	1.32319	0.25002	0.880282
LOC116915873	uncharacterized LOC116915873	0.736416	0.700355	0.229351	0.632006	0.989569
LOC116915874	solute carrier family 35 member E2A	0.114748	4.20767	0.222059	0.637476	0.989569
LOC116915875	forkhead box protein L2	-0.0249426	7.02757	0.00771854	0.929992	0.997228
LOC116915876	uncharacterized LOC116915876	0.198107	0.902962	0.0986897	0.753408	0.993571
LOC116915877	coatomer subunit beta'	0.406951	6.34415	2.25184	0.133456	0.724221
LOC116915878	uncharacterized LOC116915878	0.336584	3.74249	0.180087	0.671299	0.990973
LOC116915879	mitochondrial import inner membrane translocase subunit Tim29	0.192093	2.44255	0.464362	0.495592	0.97743
LOC116915880	uncharacterized LOC116915880	1.50518	6.71057	1.81401	0.178028	0.803713
LOC116915881	uncharacterized LOC116915881	-0.13996	8.32595	0.0135118	0.907462	0.994974
LOC116915882	uncharacterized LOC116915882	0.444298	3.29614	2.50892	0.113203	0.67709
LOC116915884	G2/mitotic-specific cyclin-B2	-0.301621	8.38161	0.650063	0.42009	0.97136
LOC116915885	uncharacterized LOC116915885	0.515188	5.00355	0.118978	0.730146	0.9935
LOC116915886	uncharacterized LOC116915886	1.47136	4.25575	0.814429	0.366814	0.950937
LOC116915887	uncharacterized LOC116915887	-0.0304279	6.94966	0.000432527	0.983407	0.997337
LOC116915888	uncharacterized LOC116915888	-0.175516	1.8533	0.0158313	0.899872	0.994974
LOC116915889	cyclin-dependent kinase 10-like	0.0693907	1.70545	0.0391916	0.84307	0.994648
LOC116915890	uncharacterized LOC116915890	0.755997	4.20621	0.348268	0.555095	0.985671
LOC116915892	uncharacterized LOC116915892	-0.0950646	4.47684	0.158417	0.690618	0.991663
LOC116915894	uncharacterized LOC116915894	-0.344337	0.891063	0.658075	0.41724	0.97136
LOC116915895	homeobox protein orthopedia	0.677917	0.773297	2.32158	0.12759	0.711262
LOC116915896	opsin, ultraviolet-sensitive	-0.17258	6.58983	0.224657	0.635514	0.989569
LOC116915897	peroxisomal membrane protein PEX13	-0.174536	6.05741	0.477523	0.489546	0.976418
LOC116915899	cGMP-inhibited 3',5'-cyclic phosphodiesterase A	-0.252747	5.36976	0.659432	0.41676	0.97136
LOC116915900	sushi, von Willebrand factor type A, EGF and pentraxin domain-containing protein 1	0.995247	4.98869	2.79845	0.0943557	0.63476
LOC116915901	uncharacterized LOC116915901	0.39479	4.67561	0.198294	0.656102	0.990338
LOC116915902	T-complex protein 1 subunit gamma	-0.0438557	6.81925	0.0132684	0.908296	0.994974
LOC116915903	acylglycerol kinase, mitochondrial	0.403372	3.47052	1.72097	0.189568	0.824257
LOC116915904	flocculation protein FLO11	-0.25021	6.29517	0.542109	0.46156	0.976213
LOC116915905	ataxin-7-like protein 3	-0.239254	4.75888	0.444751	0.504838	0.981293
LOC116915907	beta-1,3-galactosyltransferase 5	-0.0795861	3.67899	0.0230608	0.879299	0.994974
LOC116915908	heparan sulfate 2-O-sulfotransferase pipe	1.41534	0.81487	1.84247	0.174662	0.79519
LOC116915909	uncharacterized LOC116915909	-0.177279	4.1691	0.221045	0.638245	0.989569
LOC116915910	arginase, hepatic	-0.0736488	5.06942	0.086605	0.768538	0.994648
LOC116915911	solute carrier family 66 member 2	-0.009816	3.34037	0.00144179	0.969711	0.997228
LOC116915912	trypsin-1	0.406072	1.22165	0.527979	0.467458	0.976418
LOC116915914	coiled-coil domain-containing protein 134	0.0851837	1.06656	0.0631259	0.801622	0.994648
LOC116915917	polyamine-transporting ATPase 13A3	0.177512	6.27057	0.564416	0.452487	0.973816
LOC116915918	GAS2-like protein 2	-0.315634	5.55268	1.14654	0.284274	0.906947
LOC116915920	alpha-amylase	-0.105345	5.88848	0.00781575	0.929553	0.997228
LOC116915921	CWF19-like protein 2 homolog	0.188352	4.80996	0.538622	0.463004	0.976412
LOC116915922	choline transporter-like 2	-0.411498	3.82035	2.16037	0.141611	0.740994
LOC116915923	sodium-coupled monocarboxylate transporter 1	0.0492274	3.85475	0.0124336	0.911215	0.994974
LOC116915925	sodium-coupled monocarboxylate transporter 1	0.733945	4.73624	4.1217	0.0423365	0.450797
LOC116915926	UDP-glucose 6-dehydrogenase	0.472663	5.79245	3.78896	0.0515917	0.497589
LOC116915927	uncharacterized LOC116915927	-0.266579	2.5841	0.756037	0.384572	0.960015
LOC116915928	uncharacterized LOC116915928	0.274652	-0.294175	0.300951	0.583287	0.988358
LOC116915930	replication protein A 32 kDa subunit	-0.100185	4.82446	0.0967131	0.75581	0.994024
LOC116915933	post-GPI attachment to proteins factor 2	0.0755941	4.50973	0.0864854	0.768694	0.994648
LOC116915934	uncharacterized LOC116915934	2.93178	1.86516	3.31013	0.068854	0.551482
LOC116915937	uncharacterized LOC116915937	-1.38579	-1.36041	5.62977	0.017658	0.274527
LOC116915938	uncharacterized LOC116915938	0.693101	2.42243	0.864194	0.352568	0.943572
LOC116915939	uncharacterized LOC116915939	2.07729	5.39035	4.54282	0.033057	0.395592
LOC116915940	protein atonal homolog 1	1.55604	0.722946	2.15516	0.142091	0.74109
LOC116915944	uncharacterized LOC116915944	-0.336536	4.1724	0.452755	0.50103	0.981155
LOC116915945	uncharacterized LOC116915945	2.81136	4.58419	1.98169	0.159212	0.766305
LOC116915946	WASH complex subunit 5	-0.168518	4.41616	0.528806	0.467109	0.976418
LOC116915947	baculoviral IAP repeat-containing protein 7-B	-0.0362673	-0.0636735	0.00141232	0.970022	0.997228
LOC116915948	transcription factor glial cells missing	-0.453235	2.66914	1.39334	0.237842	0.87547
LOC116915949	alpha-1,3-mannosyl-glycoprotein 4-beta-N-acetylglucosaminyltransferase B	0.33752	4.24122	1.31062	0.252283	0.881475
LOC116915951	meiotic recombination protein SPO11	0.562442	1.26587	1.0527	0.304887	0.921114
LOC116915953	uncharacterized LOC116915953	0.0842872	1.21986	0.0438752	0.834086	0.994648
LOC116915955	uncharacterized LOC116915955	0.0441235	4.28204	0.0342189	0.853242	0.994648
LOC116915956	hemicentin-2	0.0535867	0.17708	0.0236749	0.877715	0.994974
LOC116915957	receptor-type guanylate cyclase gcy-5	-0.351839	4.09404	1.54511	0.213859	0.851031
LOC116915958	chloride channel protein 2	-0.0790996	4.39883	0.080852	0.776146	0.994648
LOC116915959	chloride channel protein 2	-0.146789	7.08413	0.247901	0.618557	0.988358
LOC116915960	chloride channel protein 2	0.498657	4.2185	1.71336	0.19055	0.824937
LOC116915961	RCC1-like G exchanging factor-like protein	-0.092	3.03716	0.0975539	0.754785	0.993858
LOC116915962	suppressor of cytokine signaling 6	-0.0310455	4.43753	0.0169282	0.896481	0.994974
LOC116915963	BSD domain-containing protein 1	0.14569	6.94449	0.306571	0.579792	0.988358
LOC116915964	3-ketodihydrosphingosine reductase	-0.00252764	3.20706	9.52e-05	0.992217	0.998247
LOC116915965	peroxisome biogenesis factor 2	-0.0497186	3.406	0.0315335	0.859055	0.994974
LOC116915967	triosephosphate isomerase	-0.180664	6.62371	0.34789	0.55531	0.985671
LOC116915968	acyl-coenzyme A thioesterase 13	-0.0116861	2.90553	0.0014979	0.969127	0.997228
LOC116915971	SID1 transmembrane family member 1	-0.368799	5.08442	2.40835	0.12069	0.695041
LOC116915972	E3 ubiquitin-protein ligase KCMF1	-0.163759	5.70107	0.505093	0.477271	0.976418
LOC116915973	cyclin-C	0.0299057	4.40882	0.0140986	0.905483	0.994974
LOC116915974	LIM/homeobox protein Awh	0.971555	2.30787	1.65265	0.198599	0.836192
LOC116915975	uncharacterized LOC116915975	0.353755	2.03717	0.795082	0.372568	0.95406
LOC116915978	sec1 family domain-containing protein 2	-0.291871	4.63594	1.46453	0.22621	0.862749
LOC116915979	cyanophycinase	-0.364947	4.29998	0.789674	0.374199	0.954209
LOC116915982	sorting nexin-29	-0.0372369	4.19837	0.022181	0.881607	0.994974
LOC116915984	protoheme IX farnesyltransferase, mitochondrial	0.196926	3.12782	0.479424	0.488683	0.976418
LOC116915985	TM2 domain-containing protein almondex	0.516449	1.20495	1.65802	0.197871	0.835567
LOC116915987	thioredoxin, mitochondrial	-0.0400964	6.15336	0.0228893	0.879745	0.994974
LOC116915988	uncharacterized protein C2orf42 homolog	-0.293797	5.53324	1.32027	0.250544	0.880759
LOC116915989	collagen alpha-1(V) chain	-0.603902	7.25883	3.88157	0.048819	0.487686
LOC116915990	nuclear hormone receptor FTZ-F1 beta	-0.119614	5.39065	0.166562	0.683185	0.991451
LOC116915991	homeobox protein prospero	0.133384	4.99765	0.181677	0.669936	0.990973
LOC116915992	RNA-binding protein 25	0.0840394	5.66239	0.101228	0.750361	0.993571
LOC116915993	golgin subfamily A member 2	0.247746	5.36367	0.744227	0.38831	0.960645
LOC116915994	protein disulfide-isomerase A5	0.269748	6.24934	0.818958	0.365485	0.950698
LOC116915995	dihydrolipoyllysine-residue succinyltransferase component of 2-oxoglutarate dehydrogenase complex, mitochondrial	-0.251495	7.83454	0.771624	0.379715	0.958309
LOC116915996	NAD-dependent protein deacetylase Sirt6	-0.0440794	4.45752	0.0286784	0.865524	0.994974
LOC116915997	uncharacterized LOC116915997	-1.35224	-0.615923	5.90925	0.0150616	0.251556
LOC116915998	E3 ubiquitin-protein ligase TRAIP	-0.114121	2.30143	0.132878	0.715467	0.993352
LOC116916000	cyanophycinase	-1.02817	2.57046	1.79451	0.180377	0.808779
LOC116916001	galactosylgalactosylxylosylprotein 3-beta-glucuronosyltransferase I	0.0504014	6.14573	0.0469617	0.828437	0.994648
LOC116916002	60S ribosomal protein L10	0.32853	9.82949	1.04396	0.306902	0.922022
LOC116916003	uncharacterized LOC116916003	0.217809	2.43195	0.513027	0.473831	0.976418
LOC116916004	uncharacterized LOC116916004	0.532239	2.31559	1.99083	0.158254	0.763838
LOC116916009	potassium voltage-gated channel protein eag	0.14866	3.16783	0.252994	0.614975	0.988358
LOC116916011	uncharacterized LOC116916011	-0.0904344	0.108363	0.0575999	0.81033	0.994648
LOC116916012	uncharacterized LOC116916012	-0.08007	7.14521	0.0643077	0.799813	0.994648
LOC116916013	zinc finger FYVE domain-containing protein 9	-0.0424932	5.50811	0.0364359	0.848618	0.994648
LOC116916014	vam6/Vps39-like protein	0.0455706	7.5038	0.0273407	0.868668	0.994974
LOC116916015	myb-related protein B	0.238578	4.96295	0.376791	0.539326	0.984598
LOC116916016	kinesin heavy chain-like	0.173828	3.38882	0.212769	0.644605	0.989569
LOC116916017	coatomer subunit delta	0.230504	7.22873	0.768402	0.380712	0.958309
LOC116916018	porphobilinogen deaminase	0.720551	3.63011	2.09724	0.147565	0.744978
LOC116916019	phosphatidylinositol N-acetylglucosaminyltransferase subunit H	-0.103382	4.03432	0.180143	0.67125	0.990973
LOC116916020	lactoylglutathione lyase	-0.173686	5.85797	0.413447	0.520225	0.982459
LOC116916021	nuclear cap-binding protein subunit 1	-0.0287872	6.1563	0.0126286	0.910524	0.994974
LOC116916022	innexin inx2	1.14954	5.64618	4.14176	0.0418377	0.449089
LOC116916023	innexin inx1	0.668474	6.58998	2.49197	0.114429	0.679759
LOC116916024	ankyrin repeat domain-containing protein 13C-A	-0.719982	7.9191	4.90654	0.0267551	0.348673
LOC116916025	innexin inx2	0.876972	7.67971	3.17676	0.0746927	0.572573
LOC116916026	uncharacterized LOC116916026	-0.211595	-0.629234	0.144495	0.703852	0.9925
LOC116916027	A disintegrin and metalloproteinase with thrombospondin motifs 16	0.102371	0.979786	0.0557659	0.813318	0.994648
LOC116916028	mannosylglucosyl-3-phosphoglycerate phosphatase	0.0105179	6.11303	0.00151568	0.968945	0.997228
LOC116916029	mannosylglucosyl-3-phosphoglycerate phosphatase	0.411936	5.05784	1.61483	0.203815	0.841666
LOC116916030	uncharacterized LOC116916030	0.045056	6.82463	0.0266202	0.870395	0.994974
LOC116916031	paired box protein Pax-6	-0.0684319	1.22025	0.0263767	0.870984	0.994974
LOC116916032	putative serine protease K12H4.7	-0.0392964	5.68274	0.0192782	0.889572	0.994974
LOC116916033	protein SYS1 homolog	0.185566	2.61924	0.345217	0.556833	0.985671
LOC116916034	uncharacterized LOC116916034	-0.325536	-0.262626	0.584015	0.444743	0.973331
LOC116916035	dnaJ homolog subfamily C member 17	0.0599513	4.00266	0.0391221	0.843207	0.994648
LOC116916036	uncharacterized LOC116916036	-3.06129	5.73422	9.89463	0.00165762	0.0616592
LOC116916037	uncharacterized LOC116916037	-0.0247464	1.2459	0.00348973	0.952893	0.997228
LOC116916044	spatacsin	-0.213574	4.08045	0.789046	0.374389	0.954343
LOC116916045	SID1 transmembrane family member 1	0.105302	5.5409	0.143336	0.704987	0.9925
LOC116916046	DNA helicase MCM9	-0.0597791	4.64345	0.0521621	0.819343	0.994648
LOC116916047	probable aconitate hydratase, mitochondrial	-0.124465	8.20652	0.187881	0.664686	0.990973
LOC116916049	serine protease filzig	0.596501	5.62589	0.464289	0.495626	0.97743
LOC116916051	photoreceptor-specific nuclear receptor	-0.0603953	3.28578	0.0255432	0.873021	0.994974
LOC116916052	leucine-rich repeat protein soc-2	0.237737	1.57742	0.368961	0.543571	0.984598
LOC116916053	UBX domain-containing protein 4	0.06457	6.05103	0.0819971	0.774609	0.994648
LOC116916055	protein farnesyltransferase/geranylgeranyltransferase type-1 subunit alpha	0.0326897	4.34966	0.0167024	0.897169	0.994974
LOC116916056	18S rRNA aminocarboxypropyltransferase	0.100049	2.14796	0.0857204	0.76969	0.994648
LOC116916058	glycoprotein-N-acetylgalactosamine 3-beta-galactosyltransferase 1-like	0.112864	4.196	0.202859	0.652423	0.990338
LOC116916063	uncharacterized LOC116916063	0.360533	7.56722	1.05797	0.303678	0.920655
LOC116916064	probable nuclear transport factor 2	0.188957	6.60309	0.543461	0.461002	0.976165
LOC116916065	disheveled-associated activator of morphogenesis 1	-0.639286	5.87599	6.28284	0.0121912	0.222898
LOC116916066	1-phosphatidylinositol 4,5-bisphosphate phosphodiesterase	0.513644	5.76467	2.31062	0.128493	0.713192
LOC116916067	serine/threonine-protein kinase PAK mbt	0.066464	5.36556	0.0460829	0.830025	0.994648
LOC116916068	interferon regulatory factor 2-binding protein 2-B	0.193642	5.70594	0.570628	0.45001	0.973771
LOC116916069	uncharacterized LOC116916069	0.248846	3.47874	0.591292	0.44192	0.973331
LOC116916070	homeobox protein MOX-1	1.56756	0.469241	2.84431	0.091698	0.629058
LOC116916071	cyanophycinase	1.63338	4.48813	3.54205	0.0598316	0.525399
LOC116916072	delta-like protein C	2.32051	1.60943	5.21359	0.022411	0.317016
LOC116916073	mitochondrial import inner membrane translocase subunit Tim9	0.339546	2.47435	1.22687	0.268017	0.893385
LOC116916080	protein timeless	-0.318097	0.123311	0.142505	0.705803	0.9925
LOC116916081	lactase-phlorizin hydrolase	-0.332737	5.5208	1.17038	0.279322	0.903836
LOC116916084	uncharacterized LOC116916084	-0.275326	5.4166	0.748412	0.386979	0.960278
LOC116916089	uncharacterized LOC116916089	-0.44938	3.11501	1.48549	0.222918	0.861763
LOC116916090	GMP synthase [glutamine-hydrolyzing]-like	-0.234356	2.19279	0.650269	0.420016	0.97136
LOC116916092	succinate--hydroxymethylglutarate CoA-transferase	0.0356444	3.78788	0.021513	0.88339	0.994974
LOC116916093	uncharacterized LOC116916093	-0.00695593	2.62376	0.00035305	0.985009	0.997381
LOC116916094	RB1-inducible coiled-coil protein 1	-0.134453	6.01715	0.311447	0.576793	0.988358
LOC116916096	uncharacterized LOC116916096	4.61734	8.74117	5.04148	0.0247473	0.335427
LOC116916097	uncharacterized LOC116916097	2.2677	6.89859	1.3005	0.254122	0.882716
LOC116916098	uncharacterized LOC116916098	0.421215	6.21915	0.100557	0.751162	0.993571
LOC116916100	uncharacterized LOC116916100	-0.359987	3.93403	0.0630576	0.801727	0.994648
LOC116916101	uncharacterized LOC116916101	1.72614	4.65787	2.55345	0.110053	0.66961
LOC116916103	titin	0.0336087	9.00593	0.0109414	0.916692	0.996204
LOC116916104	MKI67 FHA domain-interacting nucleolar phosphoprotein-like	-0.0289068	7.19903	0.00878535	0.925323	0.997228
LOC116916105	mediator of DNA damage checkpoint protein 1	0.197712	3.9996	0.47813	0.489271	0.976418
LOC116916106	junctophilin-2	-0.576785	4.6664	5.05241	0.0245918	0.334394
LOC116916107	protein CREBRF homolog	-0.462534	8.08818	1.96567	0.160908	0.771264
LOC116916108	polyamine-transporting ATPase 13A3	-0.590734	2.6	0.752573	0.385663	0.960015
LOC116916110	paramyosin	-0.108199	4.32995	0.145114	0.703249	0.9925
LOC116916111	uncharacterized LOC116916111	-0.0457366	4.10305	0.0297553	0.863047	0.994974
LOC116916112	uncharacterized LOC116916112	-0.348739	5.86446	0.290342	0.590001	0.988358
LOC116916113	uncharacterized LOC116916113	-1.01123	3.01346	2.34873	0.125385	0.706518
LOC116916114	respirasome Complex Assembly Factor 1	0.321786	3.44477	1.36302	0.243015	0.87547
LOC116916115	uncharacterized LOC116916115	-1.89217	-0.187777	7.03993	0.00797121	0.172449
LOC116916116	uncharacterized LOC116916116	0.231327	-0.159554	0.239727	0.624403	0.98837
LOC116916117	rho GTPase-activating protein 19	0.14958	4.49741	0.226933	0.633807	0.989569
LOC116916118	P-selectin	-0.154055	6.3092	0.33757	0.561235	0.986812
LOC116916119	WD repeat-containing protein 11	0.213879	4.50046	0.838812	0.359737	0.94752
LOC116916120	uncharacterized protein DDB_G0283697	0.0960785	7.78726	0.0822727	0.774241	0.994648
LOC116916121	uncharacterized LOC116916121	0.0866603	1.00356	0.0307205	0.860865	0.994974
LOC116916124	E3 ubiquitin-protein ligase HECW2	-0.0688151	5.48826	0.0719806	0.788475	0.994648
LOC116916125	presequence protease, mitochondrial	0.432246	4.62774	2.03784	0.153427	0.756569
LOC116916126	protein ERGIC-53	0.556582	6.11178	3.56421	0.0590377	0.523881
LOC116916127	kynureninase	-0.0651025	4.27894	0.0210318	0.884692	0.994974
LOC116916128	protein RRNAD1	0.183914	2.07569	0.310317	0.577486	0.988358
LOC116916129	exocyst complex component 2	0.216776	4.95493	0.703474	0.401619	0.967598
LOC116916130	uricase	-0.204079	5.85181	0.397356	0.528458	0.983569
LOC116916131	progranulin	-0.106527	3.88085	0.0967862	0.755721	0.994024
LOC116916132	uncharacterized LOC116916132	0.528924	-0.681865	1.50232	0.220315	0.857516
LOC116916133	talin-2	0.0508424	7.83362	0.0296914	0.863192	0.994974
LOC116916134	reticulon-4-interacting protein 1, mitochondrial	0.117311	3.47529	0.196724	0.657378	0.990427
LOC116916135	maestro heat-like repeat-containing protein family member 1	-0.298214	6.45648	1.2653	0.260649	0.889464
LOC116916136	zinc finger protein 423	0.920909	4.0245	7.47588	0.0062531	0.149291
LOC116916137	probable G-protein coupled receptor B0563.6	-0.278072	-0.479203	0.224046	0.635974	0.989569
LOC116916138	haloacid dehalogenase-like hydrolase domain-containing protein 2	0.286381	2.56901	0.932557	0.334199	0.937263
LOC116916139	esterase OVCA2	0.0567072	3.96622	0.0594992	0.807289	0.994648
LOC116916140	protein slowmo	0.0749793	7.31258	0.0649917	0.798774	0.994648
LOC116916141	dnaJ homolog subfamily C member 22	-0.079007	4.23338	0.0891339	0.765281	0.994648
LOC116916142	polyadenylate-binding protein 2	0.248966	5.60509	0.693669	0.404919	0.969348
LOC116916143	general transcription and DNA repair factor IIH helicase subunit XPB	-0.0361461	4.16108	0.0194659	0.889039	0.994974
LOC116916144	uncharacterized LOC116916144	0.838559	3.75588	1.22644	0.268101	0.893385
LOC116916146	geminin	-0.357987	6.30107	0.892797	0.344721	0.941921
LOC116916147	uncharacterized LOC116916147	-0.444069	0.95023	0.746994	0.38743	0.960604
LOC116916149	uncharacterized LOC116916149	-0.35036	1.61945	0.720706	0.395912	0.965142
LOC116916151	uncharacterized LOC116916151	0.308978	1.23517	0.617181	0.432097	0.972329
LOC116916152	aspartate--tRNA ligase, cytoplasmic	0.0265213	6.11292	0.0134178	0.907783	0.994974
LOC116916153	beta-1,3-glucan-binding protein	0.660861	0.642214	0.406296	0.523856	0.982459
LOC116916154	uncharacterized LOC116916154	0.35968	1.72785	0.68331	0.408449	0.970201
LOC116916155	fibronectin type-III domain-containing protein 3A	0.00772911	7.45789	0.00059624	0.980519	0.997334
LOC116916156	heterogeneous nuclear ribonucleoprotein U-like protein 1	0.45898	4.29622	3.33256	0.067921	0.548355
LOC116916157	cyclic nucleotide-gated olfactory channel	0.552608	1.59931	2.31806	0.127879	0.711981
LOC116916158	transmembrane channel-like protein 7	-0.305191	3.88536	1.17098	0.279201	0.903773
LOC116916159	alpha-1,2-mannosyltransferase ALG9	0.438638	1.20456	1.39377	0.237769	0.87547
LOC116916160	uncharacterized LOC116916160	0.427183	7.86038	0.789503	0.37425	0.954209
LOC116916161	uncharacterized LOC116916161	-0.0484118	0.359363	0.0171019	0.895954	0.994974
LOC116916162	uncharacterized LOC116916162	-0.419569	1.42423	1.36883	0.242014	0.87547
LOC116916163	RNA-binding motif protein, X-linked 2	0.120302	4.63776	0.202631	0.652605	0.990338
LOC116916164	E3 ubiquitin-protein ligase RNF8	-0.195953	3.30659	0.469112	0.493396	0.97743
LOC116916165	DNA-directed RNA polymerase II subunit RPB7	0.292278	1.96257	0.631201	0.426915	0.971463
LOC116916166	cyclin-dependent kinases regulatory subunit	-0.140308	1.36295	0.145404	0.702967	0.9925
LOC116916167	codanin-1	-0.0117902	2.7702	0.00186091	0.965591	0.997228
LOC116916169	uncharacterized LOC116916169	-0.361847	3.10421	1.62455	0.202459	0.840863
LOC116916170	protein disulfide-isomerase TMX3	0.187751	1.58914	0.242819	0.622177	0.98837
LOC116916171	transmembrane emp24 domain-containing protein bai	0.516879	5.1828	3.33384	0.0678685	0.548224
LOC116916173	nucleolar and coiled-body phosphoprotein 1	0.452441	5.20672	3.49883	0.0614122	0.529769
LOC116916175	tetraspanin-18	-0.251591	-1.23561	0.0284972	0.865945	0.994974
LOC116916176	platelet-activating factor acetylhydrolase IB subunit alpha2	0.445384	4.29971	3.00293	0.0831138	0.600387
LOC116916182	uncharacterized LOC116916182	0.619119	0.168004	0.836134	0.360505	0.947984
LOC116916183	uncharacterized LOC116916183	0.230798	0.354519	0.190781	0.662267	0.990973
LOC116916184	uncharacterized LOC116916184	-0.154719	0.39543	0.127239	0.721312	0.993405
LOC116916185	cytoplasmic dynein 2 heavy chain 1	0.776745	0.699969	2.2573	0.132986	0.722984
LOC116916186	protein winged eye	0.222944	7.2128	0.59008	0.442388	0.973331
LOC116916187	uncharacterized LOC116916187	0.0123657	3.68846	0.00099492	0.974837	0.997267
LOC116916188	probable serine hydrolase	-0.0173733	4.45092	0.00558089	0.940449	0.997228
LOC116916189	protein FAM8A1	0.132715	3.8078	0.297575	0.585407	0.988358
LOC116916190	transcription factor MafK	0.0906055	4.93659	0.113332	0.736383	0.9935
LOC116916193	E3 ubiquitin-protein ligase arih1l	-0.00669025	6.14667	0.000807824	0.977325	0.997267
LOC116916194	GTP-binding protein 1	0.120846	4.87194	0.243056	0.622007	0.98837
LOC116916195	uncharacterized LOC116916195	-0.137994	0.71081	0.172306	0.67807	0.991286
LOC116916196	asparagine synthetase domain-containing protein 1	-0.0742788	2.52779	0.0456751	0.830767	0.994648
LOC116916197	potassium channel subfamily K member 2	0.209296	2.8948	0.556316	0.455748	0.975541
LOC116916198	uncharacterized LOC116916198	-0.205485	6.50733	0.347926	0.55529	0.985671
LOC116916199	uncharacterized LOC116916199	0.413807	0.58569	1.13476	0.286763	0.906947
LOC116916200	histone H3.3A	0.372484	8.54704	1.2527	0.263037	0.889938
LOC116916201	mediator of RNA polymerase II transcription subunit 9	-0.0334473	6.19712	0.0159402	0.89953	0.994974
LOC116916202	endoplasmic reticulum metallopeptidase 1	0.0826856	3.41775	0.103903	0.747195	0.993571
LOC116916203	cAMP-dependent protein kinase type II regulatory subunit	-0.0578137	6.42043	0.0379257	0.845592	0.994648
LOC116916204	leptin receptor gene-related protein	-0.297553	4.98239	1.23397	0.266637	0.892231
LOC116916205	uncharacterized LOC116916205	-0.216934	0.943131	0.123048	0.725752	0.993405
LOC116916206	uncharacterized LOC116916206	-0.0001697	1.11724	1.9e-07	0.999652	0.999791
LOC116916208	aquaporin-9	1.68051	-0.809602	4.14063	0.0418655	0.449089
LOC116916209	von Willebrand factor A domain-containing protein 8	-0.000650546	4.12197	5.23e-06	0.998176	0.999349
LOC116916210	uncharacterized LOC116916210	0.360314	2.83848	0.283343	0.594519	0.988358
LOC116916211	myosin heavy chain 95F	0.363632	6.43055	1.66509	0.196917	0.834241
LOC116916212	uncharacterized LOC116916212	-0.208947	5.06833	0.600542	0.438371	0.972774
LOC116916213	pyridoxal-dependent decarboxylase domain-containing protein 1	0.00738143	4.75323	0.000751166	0.978135	0.997267
LOC116916214	TWiK family of potassium channels protein 7	-0.235435	1.71109	0.267308	0.605143	0.988358
LOC116916215	insulin-like growth factor II	0.146471	3.12435	0.23581	0.627249	0.988649
LOC116916216	diphosphoinositol polyphosphate phosphohydrolase 2	0.214076	3.33397	0.577702	0.447215	0.973331
LOC116916217	uncharacterized LOC116916217	0.0643326	2.95441	0.0322379	0.857506	0.994974
LOC116916218	uncharacterized LOC116916218	-0.0570493	2.57571	0.03059	0.861158	0.994974
LOC116916219	uncharacterized LOC116916219	-0.139164	0.917416	0.183887	0.668054	0.990973
LOC116916220	THO complex subunit 2	-0.0474101	7.49472	0.0294511	0.863742	0.994974
LOC116916222	60S ribosomal protein L23	0.285139	9.20058	0.719146	0.396424	0.965142
LOC116916223	segmentation polarity homeobox protein engrailed	2.07531	2.09368	7.29568	0.00691205	0.159464
LOC116916224	homeobox protein engrailed-2b	1.49483	3.13807	3.34411	0.0674459	0.546745
LOC116916225	uncharacterized LOC116916225	-0.223713	1.21809	0.281776	0.59554	0.988358
LOC116916230	uncharacterized LOC116916230	-0.741098	-0.538316	1.27174	0.259441	0.887079
LOC116916231	uncharacterized LOC116916231	-0.643219	-0.749875	0.530263	0.466496	0.976418
LOC116916233	replication protein A 70 kDa DNA-binding subunit	-0.0966146	5.03635	0.0466791	0.828946	0.994648
LOC116916234	ankyrin repeat and MYND domain-containing protein 2	0.235601	3.88084	0.890574	0.345322	0.941921
LOC116916235	uncharacterized LOC116916235	-0.343254	1.2953	0.701311	0.402344	0.968403
LOC116916236	uncharacterized LOC116916236	0.444901	0.756418	0.891019	0.345201	0.941921
LOC116916237	ubiquitin-conjugating enzyme E2 L3	-0.00924678	5.34453	0.00115734	0.972861	0.997267
LOC116916238	uncharacterized LOC116916238	0.30984	5.79484	1.63108	0.201554	0.838786
LOC116916240	GMP synthase [glutamine-hydrolyzing]	-0.287967	-0.487549	0.105503	0.745323	0.993571
LOC116916241	uncharacterized LOC116916241	-0.251153	1.44592	0.67356	0.411813	0.97136
LOC116916245	uncharacterized LOC116916245	0.0561265	7.29599	0.0405666	0.840377	0.994648
LOC116916246	T-box-containing protein TBX6L	2.7989	1.1813	7.95213	0.00480307	0.12584
LOC116916247	nucleoredoxin-like protein 2	-0.0699864	5.89235	0.0801169	0.777139	0.994648
LOC116916248	hypoxia up-regulated protein 1	0.344391	6.75197	1.57613	0.209319	0.84496
LOC116916250	uncharacterized LOC116916250	0.423255	5.29707	1.46277	0.22649	0.86338
LOC116916253	NADPH oxidase 5	-0.438438	5.68405	1.83237	0.175848	0.797454
LOC116916254	NADPH oxidase 5-like	0.544577	3.91719	1.66113	0.197451	0.834388
LOC116916255	cholecystokinin receptor type A	-0.856249	3.17901	3.40748	0.0649014	0.541537
LOC116916256	uncharacterized LOC116916256	0.0677903	-0.990756	0.018592	0.891543	0.994974
LOC116916257	ragulator complex protein LAMTOR5 homolog	-0.0672539	3.80889	0.071334	0.789404	0.994648
LOC116916258	uncharacterized LOC116916258	-0.198178	6.12546	0.649011	0.420467	0.97136
LOC116916259	COBW domain-containing protein 1	-0.306925	3.25457	1.38581	0.239114	0.87547
LOC116916260	ankyrin repeat domain-containing protein 16	-0.106596	0.999684	0.109166	0.741095	0.99356
LOC116916261	tRNA (cytosine(34)-C(5))-methyltransferase	-0.0328597	6.10887	0.0125589	0.910771	0.994974
LOC116916262	protein bicaudal C homolog 1	-0.192289	2.34539	0.166443	0.683293	0.991451
LOC116916263	uncharacterized LOC116916263	0.281614	1.58632	0.496641	0.48098	0.976418
LOC116916270	carboxypeptidase Q	-0.106414	3.75875	0.130518	0.717895	0.993405
LOC116916271	apolipophorins	-0.121338	12.8505	0.0824227	0.774041	0.994648
LOC116916272	MAP7 domain-containing protein 1	0.0531373	6.64956	0.0314744	0.859186	0.994974
LOC116916273	outer dynein arm-docking complex subunit 2	0.846503	2.78097	1.66645	0.196735	0.833767
LOC116916274	uncharacterized LOC116916274	0.447775	4.81361	1.16645	0.280133	0.90455
LOC116916275	pancreatic triacylglycerol lipase	-0.670715	3.79254	2.49987	0.113856	0.679034
LOC116916276	secretion-regulating guanine nucleotide exchange factor	0.0076021	2.48339	0.000628769	0.979995	0.997267
LOC116916277	uncharacterized LOC116916277	-0.0802922	-1.17278	0.0152238	0.901802	0.994974
LOC116916278	myeloid leukemia factor	0.112481	5.85893	0.248362	0.618231	0.988358
LOC116916279	bax inhibitor 1	0.0562731	7.22347	0.0336645	0.854422	0.994966
LOC116916280	uncharacterized LOC116916280	-0.808987	7.67371	2.81	0.0936782	0.633583
LOC116916281	proteasome activator complex subunit 3	0.16704	4.9909	0.266	0.606028	0.988358
LOC116916282	early nodulin-75	-0.988465	-1.26695	0.968023	0.325174	0.934388
LOC116916283	uncharacterized LOC116916283	-1.57873	3.80346	6.67151	0.00979659	0.197488
LOC116916287	uncharacterized LOC116916287	-0.667352	1.23479	2.64025	0.104187	0.656529
LOC116916288	retinal homeobox protein Rx1	1.02542	-0.143648	3.28741	0.0698129	0.555297
LOC116916290	uncharacterized LOC116916290	-0.199948	-0.888511	0.0721744	0.788197	0.994648
LOC116916294	sorting nexin-19	0.102112	5.0369	0.164561	0.684991	0.991451
LOC116916295	membrane-anchored lipid-binding protein LAM5	0.123602	5.87678	0.17399	0.67659	0.991286
LOC116916296	dihydrolipoyllysine-residue acetyltransferase component of pyruvate dehydrogenase complex, mitochondrial	-0.186112	7.01451	0.484097	0.486572	0.976418
LOC116916297	polypeptide N-acetylgalactosaminyltransferase 1	-0.116703	4.57131	0.220882	0.638369	0.989569
LOC116916298	cyclic AMP-dependent transcription factor ATF-7	-0.230438	4.9368	0.792875	0.373232	0.954209
LOC116916300	lysophospholipid acyltransferase 1	-0.11796	6.31893	0.211792	0.645367	0.989569
LOC116916301	uncharacterized LOC116916301	0.0867972	4.31557	0.0722372	0.788107	0.994648
LOC116916302	uncharacterized LOC116916302	0.13375	5.82189	0.339068	0.560367	0.986134
LOC116916303	G kinase-anchoring protein 1	0.0550088	5.57782	0.0283159	0.866368	0.994974
LOC116916304	uncharacterized LOC116916304	-0.290174	-0.987311	0.191075	0.662024	0.990973
LOC116916305	conserved oligomeric Golgi complex subunit 8	-0.238558	5.20829	0.144636	0.703715	0.9925
LOC116916306	cytochrome c oxidase subunit 5B, mitochondrial	-0.160572	7.39368	0.290109	0.59015	0.988358
LOC116916307	uncharacterized LOC116916307	-0.0896645	0.891554	0.0578728	0.80989	0.994648
LOC116916310	uncharacterized LOC116916310	0.128495	0.583789	0.096098	0.756563	0.994184
LOC116916311	poly(U)-specific endoribonuclease homolog	0.125928	4.50394	0.0169054	0.89655	0.994974
LOC116916313	poly(U)-specific endoribonuclease homolog	-1.06833	3.98619	1.13819	0.286035	0.906947
LOC116916316	1-phosphatidylinositol 3-phosphate 5-kinase	-0.0735378	4.50936	0.0769297	0.781502	0.994648
LOC116916317	vacuolar protein sorting-associated protein 8 homolog	-0.0539742	4.68696	0.0481715	0.826276	0.994648
LOC116916319	uncharacterized LOC116916319	-0.598864	5.99874	2.43026	0.119013	0.691003
LOC116916320	uncharacterized LOC116916320	0.147162	5.75516	0.0595945	0.807138	0.994648
LOC116916321	tudor domain-containing protein 7B	-0.0120004	6.30781	0.00160465	0.968047	0.997228
LOC116916322	nucleolar protein 10	-0.0193486	5.26315	0.00487178	0.944354	0.997228
LOC116916324	neuropilin and tolloid-like protein 1	0.265363	3.94347	0.642617	0.422765	0.971463
LOC116916325	protein LSM14 homolog A-A	-0.192727	7.10264	0.225356	0.634989	0.989569
LOC116916326	probable cytochrome P450 49a1	0.919871	1.0738	1.52094	0.217477	0.854982
LOC116916327	glycine-rich cell wall structural protein	1.05682	3.75281	3.62121	0.0570473	0.516021
LOC116916328	cytochrome c1, heme protein, mitochondrial	-0.289953	7.86392	1.0534	0.304725	0.921114
LOC116916329	uncharacterized LOC116916329	-0.449245	2.50366	0.211445	0.645637	0.989569
LOC116916331	superoxide dismutase [Cu-Zn]	-0.0651791	5.89602	0.0454993	0.831089	0.994648
LOC116916332	superoxide dismutase [Cu-Zn]	-1.18788	-1.04396	5.87008	0.0154004	0.255363
LOC116916333	NADH dehydrogenase [ubiquinone] iron-sulfur protein 6, mitochondrial	0.0920142	6.2548	0.120207	0.72881	0.9935
LOC116916336	uncharacterized LOC116916336	-0.542761	0.715117	1.67735	0.195277	0.833437
LOC116916339	uncharacterized LOC116916339	-0.106061	2.62704	0.0928539	0.76058	0.994648
LOC116916340	E3 ubiquitin-protein ligase MARCHF6	-0.0311063	5.90208	0.0161062	0.899012	0.994974
LOC116916341	uncharacterized LOC116916341	0.340913	4.4057	1.07702	0.299366	0.918244
LOC116916343	uncharacterized LOC116916343	-0.791976	0.385351	1.75781	0.184897	0.815183
LOC116916344	sortilin-related receptor	-0.0824243	7.23624	0.0810471	0.775883	0.994648
LOC116916345	uncharacterized LOC116916345	-0.137964	3.27392	0.183432	0.66844	0.990973
LOC116916346	fasciclin-2	1.07832	7.5064	8.26332	0.00404542	0.111212
LOC116916347	transcriptional activator protein Pur-beta	0.0406669	6.9026	0.0259229	0.872089	0.994974
LOC116916348	uncharacterized LOC116916348	0.585578	7.16605	0.201914	0.653181	0.990338
LOC116916349	glutathione peroxidase	0.475729	3.40269	2.57096	0.108842	0.665465
LOC116916350	MOB kinase activator-like 3	-0.0713838	5.87498	0.0815734	0.775176	0.994648
LOC116916351	molybdate-anion transporter	0.167545	4.4104	0.350782	0.553671	0.985671
LOC116916352	phospholipid hydroperoxide glutathione peroxidase-like	-0.0398156	6.33765	0.0229123	0.879685	0.994974
LOC116916353	60S ribosomal protein L32	0.245557	9.52569	0.576495	0.447689	0.973331
LOC116916354	uncharacterized LOC116916354	-0.249173	-0.0691607	0.154042	0.694703	0.9925
LOC116916358	uncharacterized LOC116916358	-0.0301789	-0.899875	0.00160446	0.968049	0.997228
LOC116916360	uncharacterized LOC116916360	2.11921	2.76161	2.84511	0.0916523	0.629058
LOC116916361	neuroglobin	-0.32754	2.50442	0.652458	0.419235	0.97136
LOC116916362	uncharacterized LOC116916362	-0.316491	3.39415	0.410897	0.521514	0.982459
LOC116916363	beta-mannosidase	-0.400909	3.08524	1.74254	0.186817	0.817682
LOC116916364	uncharacterized LOC116916364	-0.958271	7.11181	6.71832	0.00954277	0.194273
LOC116916365	protein P200	-0.219023	7.61696	0.467673	0.49406	0.97743
LOC116916366	tyrosine-protein kinase Fer	0.1378	3.48061	0.286138	0.592706	0.988358
LOC116916367	glucose-fructose oxidoreductase domain-containing protein 2	0.0860924	3.1775	0.0869222	0.768127	0.994648
LOC116916368	PHD finger protein 14	0.0757632	2.2993	0.066573	0.796394	0.994648
LOC116916369	INO80 complex subunit D	-0.0466336	4.07264	0.0299096	0.862696	0.994974
LOC116916370	uncharacterized LOC116916370	-0.112998	2.90555	0.147939	0.700512	0.9925
LOC116916372	tRNA-uridine aminocarboxypropyltransferase 1	-0.53998	5.5138	3.45619	0.0630154	0.536035
LOC116916373	Golgi SNAP receptor complex member 2	0.00303922	5.25127	0.000143953	0.990427	0.998246
LOC116916374	methylmalonyl-CoA epimerase, mitochondrial	-0.00257905	5.84529	0.000112033	0.991555	0.998247
LOC116916375	uncharacterized LOC116916375	-0.956284	-0.604884	1.5181	0.217908	0.855459
LOC116916376	uncharacterized LOC116916376	-0.0866968	-0.771623	0.0227973	0.879985	0.994974
LOC116916378	general transcription factor IIE subunit 2	0.433752	-0.167535	0.734299	0.391493	0.963751
LOC116916380	protein l(2)37Cc	0.372613	6.26886	1.68861	0.193784	0.832199
LOC116916385	uncharacterized protein K02A2.6	-0.946994	2.01682	6.46876	0.0109787	0.210693
LOC116916386	gamma-aminobutyric acid type B receptor subunit 2	0.958325	0.226733	3.17274	0.0748765	0.572809
LOC116916387	dual 3',5'-cyclic-AMP and -GMP phosphodiesterase 11	0.175797	7.34135	0.354108	0.551797	0.98511
LOC116916388	EF-hand calcium-binding domain-containing protein 4B-like	-0.255415	5.01679	0.959135	0.327405	0.934388
LOC116916389	small nuclear ribonucleoprotein-associated protein B	0.152863	5.82487	0.260888	0.609511	0.988358
LOC116916390	sodium-dependent phosphate transport protein 2B	0.225389	0.608945	0.107296	0.743244	0.99356
LOC116916391	sodium-dependent phosphate transport protein 2B	0.601722	2.61588	0.271204	0.602525	0.988358
LOC116916392	sodium-dependent phosphate transport protein 2B	-0.137976	4.45757	0.1634	0.686045	0.991451
LOC116916393	heparan-alpha-glucosaminide N-acetyltransferase	0.0872429	4.96649	0.118469	0.730701	0.9935
LOC116916394	synaptotagmin-15-like	-0.0998706	3.83013	0.114421	0.735166	0.9935
LOC116916395	elongation of very long chain fatty acids protein AAEL008004	0.709254	-0.62719	0.501347	0.478909	0.976418
LOC116916396	collagen alpha-1(IX) chain	0.510784	7.00822	1.33063	0.248693	0.879158
LOC116916397	elongation of very long chain fatty acids protein AAEL008004	-2.14574	0.72359	8.35041	0.00385601	0.107775
LOC116916398	elongation of very long chain fatty acids protein AAEL008004	4.80413	5.58483	9.59565	0.00195039	0.0688118
LOC116916399	elongation of very long chain fatty acids protein AAEL008004	3.26556	1.96598	3.19606	0.0738158	0.569433
LOC116916400	elongation of very long chain fatty acids protein AAEL008004	0.0414332	0.36691	0.00960698	0.92192	0.997228
LOC116916401	elongation of very long chain fatty acids protein AAEL008004	1.42732	-0.102741	1.09614	0.295114	0.91468
LOC116916403	uncharacterized LOC116916403	2.23048	6.16895	8.72159	0.00314464	0.0955121
LOC116916405	uncharacterized LOC116916405	-0.494176	-1.54701	0.666442	0.414295	0.97136
LOC116916410	uncharacterized protein DDB_G0286299	1.3749	2.85135	3.19522	0.0738538	0.569433
LOC116916413	DNA-directed RNA polymerase III subunit RPC2	-0.0480513	5.18957	0.0229402	0.879613	0.994974
LOC116916414	GPI ethanolamine phosphate transferase 2	0.456241	2.90051	1.77053	0.183317	0.811783
LOC116916415	ubiquitin carboxyl-terminal hydrolase 16	0.0230082	6.50769	0.00850776	0.926509	0.997228
LOC116916416	aminopeptidase N	-0.071246	2.84431	0.0170742	0.896038	0.994974
LOC116916417	U3 small nucleolar RNA-associated protein 14 homolog A	-0.190251	5.76359	0.278674	0.597572	0.988358
LOC116916418	eukaryotic translation initiation factor 2 subunit 3	0.263538	6.55406	0.997382	0.317945	0.931271
LOC116916419	glutamyl-tRNA(Gln) amidotransferase subunit A, mitochondrial	0.0893431	3.74477	0.14063	0.707655	0.992548
LOC116916420	uncharacterized LOC116916420	-1.87804	3.10095	7.23332	0.00715629	0.161345
LOC116916421	sine oculis-binding protein homolog	-0.0517768	6.06348	0.037659	0.846129	0.994648
LOC116916422	reticulon-4-interacting protein 1, mitochondrial	-0.0685119	4.14901	0.0766632	0.781871	0.994648
LOC116916423	citramalyl-CoA lyase, mitochondrial	0.0799875	3.19134	0.0950375	0.757868	0.994364
LOC116916424	tyrocidine synthase 2	0.0118911	2.28348	0.000693678	0.978988	0.997267
LOC116916425	ATP-dependent Clp protease proteolytic subunit, mitochondrial	0.104857	4.42102	0.151625	0.696987	0.9925
LOC116916426	uncharacterized LOC116916426	-0.176631	6.96082	0.0308589	0.860555	0.994974
LOC116916427	protein FAN	-0.10228	4.95687	0.177671	0.673382	0.990973
LOC116916429	uncharacterized LOC116916429	0.781675	0.516518	3.07525	0.0794924	0.589429
LOC116916430	tyramine/octopamine receptor	0.359807	1.00788	0.538393	0.4631	0.976412
LOC116916431	charged multivesicular body protein 1a	-0.0854359	4.9362	0.0955315	0.757259	0.994184
LOC116916434	uncharacterized LOC116916434	0.081708	0.871541	0.0306194	0.861092	0.994974
LOC116916435	tyrocidine synthase 3	0.0790758	2.41231	0.0262451	0.871303	0.994974
LOC116916443	mycosubtilin synthase subunit C	-0.878799	5.20974	5.6109	0.0178491	0.275917
LOC116916445	kinesin-like protein unc-104	0.117901	4.45811	0.211768	0.645385	0.989569
LOC116916446	alpha-mannosidase 2C1	-0.0224035	5.34066	0.00690132	0.933793	0.997228
LOC116916447	PAN2-PAN3 deadenylation complex subunit pan3	0.0656669	5.07305	0.0718563	0.788653	0.994648
LOC116916448	flap endonuclease GEN homolog 1	0.229904	1.82879	0.281312	0.595843	0.988358
LOC116916449	uncharacterized LOC116916449	-0.0306588	3.64116	0.0121055	0.912389	0.995232
LOC116916450	protein mothers against dpp	-0.19354	6.81908	0.531244	0.466085	0.976418
LOC116916451	ATP-dependent RNA helicase WM6	0.181151	8.3477	0.365525	0.545453	0.984692
LOC116916452	NAD-dependent protein deacetylase sirtuin-2	0.0760311	6.23147	0.0816093	0.775128	0.994648
LOC116916453	beta-1,3-galactosyltransferase 6	-0.0709178	3.13882	0.072346	0.787951	0.994648
LOC116916454	deoxynucleotidyltransferase terminal-interacting protein 2	-0.0378241	4.52315	0.0170838	0.896009	0.994974
LOC116916455	ras-related protein Rab-7a	0.183336	6.73162	0.436429	0.508851	0.981799
LOC116916456	negative elongation factor A	-0.231052	7.04198	0.733077	0.391888	0.963751
LOC116916457	uncharacterized LOC116916457	0.497341	0.985645	2.08602	0.148653	0.746982
LOC116916459	nuclear pore complex protein Nup54	-0.0852694	5.40778	0.0911757	0.762688	0.994648
LOC116916460	CD2 antigen cytoplasmic tail-binding protein 2 homolog	0.315221	3.36141	1.07885	0.298955	0.918244
LOC116916461	hatching enzyme 1.2	-0.0520022	0.0395515	0.00493194	0.944012	0.997228
LOC116916468	interferon-related developmental regulator 1	0.217978	5.43404	0.705134	0.401064	0.967135
LOC116916470	bromodomain-containing protein 4	-0.0812529	6.7969	0.100449	0.751292	0.993571
LOC116916471	ATP-binding cassette sub-family F member 1	0.901221	5.59132	6.7361	0.00944808	0.193246
LOC116916472	uncharacterized LOC116916472	-0.134824	4.1912	0.299453	0.584225	0.988358
LOC116916473	protein zwilch homolog	0.172204	3.26869	0.158041	0.690966	0.991663
LOC116916474	uncharacterized LOC116916474	-0.176148	3.50364	0.374142	0.540755	0.984598
LOC116916475	zinc finger CCCH-type with G patch domain-containing protein	0.118909	3.37525	0.22231	0.637285	0.989569
LOC116916476	multivesicular body subunit 12B	-0.194369	5.51477	0.649932	0.420137	0.97136
LOC116916477	high affinity copper uptake protein 1	0.0152348	6.72747	0.00232726	0.961524	0.997228
LOC116916478	26S proteasome non-ATPase regulatory subunit 6	0.122913	5.16888	0.162057	0.68727	0.991451
LOC116916480	uncharacterized LOC116916480	0.246768	0.635203	0.263521	0.607712	0.988358
LOC116916483	zinc finger protein 358	3.44693	0.0101491	9.60768	0.00193765	0.0687121
LOC116916484	polycomb protein Asx	0.0166475	4.11012	0.00293042	0.956829	0.997228
LOC116916485	solute carrier family 12 member 4	0.106941	3.53036	0.103197	0.748027	0.993571
LOC116916486	FACT complex subunit spt16	-0.0246756	6.10486	0.00854417	0.926353	0.997228
LOC116916487	polycomb protein SUZ12	0.421097	4.07669	2.59534	0.107179	0.662282
LOC116916488	uncharacterized LOC116916488	0.231036	3.21631	0.535402	0.464344	0.976418
LOC116916489	purine nucleoside phosphorylase	-0.791935	5.26104	7.37015	0.00663154	0.155131
LOC116916490	zinc transporter 2	0.128197	4.80935	0.278179	0.597897	0.988358
LOC116916491	39S ribosomal protein L38, mitochondrial	0.187614	4.87818	0.49868	0.480081	0.976418
LOC116916492	WSC domain-containing protein 1	-0.257218	3.29029	0.748028	0.387101	0.960422
LOC116916494	histidine triad nucleotide-binding protein 3	-0.0767716	2.43985	0.0661872	0.796971	0.994648
LOC116916495	uncharacterized LOC116916495	0.441736	3.21031	1.95815	0.161712	0.773393
LOC116916496	protein transport protein Sec16A	0.290525	4.61041	0.800751	0.370869	0.952164
LOC116916497	dynein axonemal intermediate chain 1	0.622333	4.00154	4.02647	0.0447916	0.468601
LOC116916499	procathepsin L	0.308097	8.34585	1.04656	0.306301	0.922022
LOC116916501	uncharacterized LOC116916501	-0.628636	1.56077	1.22399	0.268579	0.893781
LOC116916502	uncharacterized LOC116916502	-0.231703	0.0366646	0.204944	0.650759	0.990338
LOC116916504	tektin-1	0.0546453	0.711664	0.0176761	0.894232	0.994974
LOC116916508	myb-like protein AA	0.0933414	5.72227	0.113482	0.736214	0.9935
LOC116916509	ice nucleation protein InaA	1.22883	4.24547	1.30123	0.253989	0.882716
LOC116916510	uncharacterized LOC116916510	-0.524902	-0.89423	0.762241	0.382628	0.959528
LOC116916511	transcription factor AP-1	-0.87642	5.48411	4.53864	0.0331378	0.395592
LOC116916512	enolase-phosphatase E1	-0.0785075	3.2713	0.0568707	0.811512	0.994648
LOC116916513	nascent polypeptide-associated complex subunit alpha	0.243058	7.79296	0.516922	0.472158	0.976418
LOC116916514	uncharacterized LOC116916514	1.2396	0.166032	6.08366	0.0136438	0.235986
LOC116916516	UHRF1-binding protein 1-like	-0.134307	4.90887	0.263585	0.607668	0.988358
LOC116916517	beta-alanine transporter	-0.0493576	1.39061	0.0140553	0.905628	0.994974
LOC116916518	uncharacterized LOC116916518	-0.474411	-0.119062	0.467914	0.493948	0.97743
LOC116916519	acetyl-coenzyme A transporter 1	0.123384	3.71613	0.228805	0.632411	0.989569
LOC116916520	protein SHQ1 homolog	-0.196476	4.44846	0.28563	0.593034	0.988358
LOC116916521	dipeptidase 1	-0.861888	4.22491	6.51682	0.0106859	0.208528
LOC116916522	growth hormone-inducible transmembrane protein-like	-0.147351	5.05644	0.122802	0.726015	0.993405
LOC116916523	carbonyl reductase [NADPH] 3	1.35963	-0.349204	2.72369	0.0988694	0.644791
LOC116916524	transcription factor E2F4	0.0470995	5.78604	0.028515	0.865904	0.994974
LOC116916525	Fanconi anemia core complex-associated protein 24	-0.0049541	2.14551	0.000227502	0.987966	0.997807
LOC116916531	ubiquitin carboxyl-terminal hydrolase 47	-0.270722	6.17087	1.23752	0.26595	0.892096
LOC116916532	GAS2-like protein pickled eggs	-0.348607	4.62403	1.46974	0.225387	0.862749
LOC116916533	zinc finger protein 12	0.016107	6.11274	0.00370469	0.951466	0.997228
LOC116916534	inhibitor of growth protein 1	0.0177073	4.33935	0.00488697	0.944268	0.997228
LOC116916535	NADH dehydrogenase [ubiquinone] flavoprotein 2, mitochondrial	-0.226829	6.30042	0.878968	0.348485	0.942988
LOC116916536	COP9 signalosome complex subunit 8	0.124226	4.30496	0.237445	0.626058	0.988399
LOC116916537	chromosome transmission fidelity protein 8 homolog	-0.248564	1.74684	0.41595	0.518965	0.982459
LOC116916539	uncharacterized LOC116916539	0.103136	5.50839	0.0917096	0.762015	0.994648
LOC116916540	myosin-IIIa	-0.212412	5.27449	0.375412	0.540069	0.984598
LOC116916541	cytochrome b5	0.171732	5.37807	0.555172	0.456212	0.975541
LOC116916542	uncharacterized protein DDB_G0271670	-0.176274	6.32006	0.188069	0.664529	0.990973
LOC116916543	uncharacterized LOC116916543	0.117365	4.7446	0.186065	0.666212	0.990973
LOC116916552	guanine nucleotide exchange factor subunit Rich	0.108738	5.49452	0.236375	0.626837	0.988412
LOC116916553	uncharacterized LOC116916553	0.168938	1.11264	0.126932	0.721634	0.993405
LOC116916554	twinfilin	0.0548641	4.63269	0.0459892	0.830195	0.994648
LOC116916555	RPII140-upstream gene protein	0.292125	2.91972	0.799447	0.371259	0.952164
LOC116916556	uncharacterized LOC116916556	0.389121	1.04279	0.882792	0.347438	0.942091
LOC116916557	uncharacterized LOC116916557	-0.307741	9.04749	0.431882	0.511067	0.981799
LOC116916558	uncharacterized LOC116916558	-0.45816	3.15482	1.58169	0.208518	0.844198
LOC116916559	uncharacterized LOC116916559	-0.581829	0.0839407	1.19671	0.27398	0.900808
LOC116916561	mitochondrial potassium channel ATP-binding subunit	0.0802383	4.38853	0.100992	0.750643	0.993571
LOC116916562	putative inorganic phosphate cotransporter	0.0218239	3.94214	0.000575534	0.98086	0.997337
LOC116916563	sialin	0.169583	6.20742	0.3555	0.551016	0.98511
LOC116916565	beta-1,3-galactosyltransferase 5	0.11683	2.15605	0.0785399	0.779286	0.994648
LOC116916566	uncharacterized LOC116916566	-0.501616	1.61232	1.11733	0.290493	0.910233
LOC116916567	uncharacterized LOC116916567	1.18125	1.42934	5.15023	0.0232433	0.325125
LOC116916568	uncharacterized LOC116916568	0.0350121	4.58319	0.0113951	0.914989	0.995846
LOC116916571	general transcription factor 3C polypeptide 1	-0.203202	5.33976	0.66463	0.41493	0.97136
LOC116916573	serine/threonine-protein kinase/endoribonuclease IRE1	-0.142352	6.06099	0.252698	0.615182	0.988358
LOC116916574	putative fatty acyl-CoA reductase CG5065	-0.725333	3.19948	7.29134	0.00692878	0.159606
LOC116916575	putative fatty acyl-CoA reductase CG5065	2.26082	4.82037	5.70445	0.016922	0.269654
LOC116916576	uncharacterized LOC116916576	2.55727	-0.745597	7.49636	0.00618238	0.148151
LOC116916577	putative fatty acyl-CoA reductase CG5065	-0.123892	4.75504	0.0104626	0.918529	0.996409
LOC116916579	uncharacterized LOC116916579	0.0545074	2.51539	0.0178612	0.893683	0.994974
LOC116916580	uncharacterized LOC116916580	-0.329858	1.60616	0.634942	0.425548	0.971463
LOC116916585	uncharacterized LOC116916585	0.111576	0.79163	0.0673633	0.795215	0.994648
LOC116916587	mucin-5AC	0.0810533	3.9308	0.0555241	0.813716	0.994648
LOC116916588	acetylcholine receptor subunit alpha-type acr-16	0.382337	0.624881	0.421482	0.516198	0.981799
LOC116916589	uncharacterized LOC116916589	-0.223773	2.57595	0.344331	0.55734	0.985671
LOC116916592	vitellogenin	0.839014	12.8369	1.28645	0.256704	0.885156
LOC116916593	DDB1- and CUL4-associated factor 1	-0.0365106	6.12975	0.0204047	0.886412	0.994974
LOC116916594	vacuolar protein sorting-associated protein 33A	-0.09663	3.93807	0.170927	0.67929	0.991451
LOC116916595	DNA methyltransferase 1-associated protein 1	0.0700908	5.415	0.0946787	0.758311	0.994512
LOC116916596	rRNA N6-adenosine-methyltransferase METTL5	0.126725	5.86837	0.321818	0.570517	0.988358
LOC116916597	uncharacterized LOC116916597	-0.0853691	4.06411	0.107818	0.742642	0.99356
LOC116916598	NK1 transcription factor-related protein 2	1.13832	-0.82399	4.54899	0.0329382	0.395389
LOC116916599	centromere protein V	0.180606	4.22459	0.502446	0.478427	0.976418
LOC116916603	unconventional myosin-IXb	-0.298945	5.57393	1.43208	0.231426	0.870378
LOC116916604	heterogeneous nuclear ribonucleoprotein K	0.565656	6.86452	2.62386	0.105268	0.656529
LOC116916606	uncharacterized LOC116916606	1.09586	5.60861	3.36743	0.0664974	0.545744
LOC116916607	uncharacterized LOC116916607	0.804495	1.52781	2.53594	0.11128	0.672669
LOC116916608	uncharacterized LOC116916608	-0.174873	1.36581	0.172747	0.677682	0.991286
LOC116916609	uncharacterized LOC116916609	0.0250149	-0.728838	0.00128042	0.971455	0.997228
LOC116916610	uncharacterized LOC116916610	-0.804849	-1.34879	1.17784	0.277796	0.902566
LOC116916611	uncharacterized LOC116916611	-0.0909871	1.01867	0.0391491	0.843154	0.994648
LOC116916612	transcriptional regulator ovo	0.810946	5.83773	8.11472	0.00439072	0.118118
LOC116916613	1,4-alpha-glucan-branching enzyme	0.107545	5.00576	0.0639864	0.800303	0.994648
LOC116916615	vacuolar protein sorting-associated protein 13D	-0.0903087	5.16351	0.150309	0.698241	0.9925
LOC116916616	helicase domino-like	-0.156204	7.95074	0.271198	0.602529	0.988358
LOC116916617	protein expanded	0.293076	5.39954	0.696315	0.404025	0.96873
LOC116916618	thyroid adenoma-associated protein homolog	-0.189234	2.4934	0.393335	0.530552	0.983569
LOC116916619	clathrin heavy chain 1	0.199451	7.92024	0.424483	0.514708	0.981799
LOC116916620	uncharacterized LOC116916620	-0.169153	4.91144	0.3611	0.547896	0.98511
LOC116916621	clustered mitochondria protein homolog	0.303949	7.63268	0.995711	0.318351	0.931271
LOC116916622	uncharacterized LOC116916622	1.12123	5.04045	4.23491	0.0396007	0.438442
LOC116916623	uncharacterized LOC116916623	0.704875	5.68322	0.576961	0.447506	0.973331
LOC116916624	protein Jumonji	-0.151075	4.79019	0.343418	0.557863	0.985671
LOC116916625	nardilysin	0.125575	5.09906	0.236775	0.626545	0.988399
LOC116916626	semaphorin-5A	0.288354	5.988	0.704695	0.401211	0.967135
LOC116916627	mucin-5AC	0.124351	5.92009	0.280451	0.596405	0.988358
LOC116916628	symplekin	0.208659	2.17926	0.417076	0.5184	0.982459
LOC116916629	FYVE, RhoGEF and PH domain-containing protein 4	0.00642836	4.49043	0.000657752	0.979539	0.997267
LOC116916630	transient receptor potential channel pyrexia	0.319551	0.341846	0.491335	0.483333	0.976418
LOC116916631	uncharacterized LOC116916631	-0.149766	4.00317	0.175164	0.675562	0.991286
LOC116916632	ras GTPase-activating protein 1	-0.0839766	5.55147	0.138989	0.709288	0.992548
LOC116916633	uncharacterized LOC116916633	0.0406005	6.11257	0.0222029	0.881549	0.994974
LOC116916634	uncharacterized LOC116916634	-0.00798491	6.21001	0.00107997	0.973784	0.997267
LOC116916635	GPI ethanolamine phosphate transferase 3	0.115028	4.19082	0.216655	0.6416	0.989569
LOC116916636	serine/threonine-protein phosphatase 4 regulatory subunit 1	0.0110772	7.16177	0.00154736	0.968622	0.997228
LOC116916637	protein disulfide-isomerase 2	0.157953	6.49162	0.282096	0.595331	0.988358
LOC116916638	hillarin	0.171992	0.924052	0.0879672	0.766778	0.994648
LOC116916639	serine proteinase stubble	0.043322	6.87487	0.00269232	0.958618	0.997228
LOC116916640	uncharacterized LOC116916640	-1.30179	1.08873	4.99961	0.025353	0.338902
LOC116916642	hillarin	0.545207	4.71135	4.07187	0.043603	0.459035
LOC116916643	integrin beta-PS	0.255831	6.91311	0.74149	0.389184	0.96163
LOC116916644	stromal interaction molecule homolog	0.0727788	5.78609	0.0904323	0.763628	0.994648
LOC116916645	serine-rich adhesin for platelets	0.0108722	2.81207	0.000905751	0.975991	0.997267
LOC116916646	LMBR1 domain-containing protein 2 homolog	0.0410294	5.48473	0.0318658	0.858322	0.994974
LOC116916649	run domain Beclin-1-interacting and cysteine-rich domain-containing protein	0.134405	4.78727	0.276886	0.598749	0.988358
LOC116916650	cactin	-0.0828884	5.29473	0.11355	0.736138	0.9935
LOC116916652	uncharacterized LOC116916652	-0.0155708	3.36249	0.00270216	0.958543	0.997228
LOC116916653	alpha-amylase	-0.980048	5.46879	1.7744	0.182838	0.811767
LOC116916654	glypican-6	0.376949	5.94422	1.61056	0.204413	0.842293
LOC116916655	DNA damage response protein kinase DUN1	-0.0675593	6.58653	0.0590047	0.808076	0.994648
LOC116916656	protein virilizer	0.192079	4.62591	0.428241	0.512853	0.981799
LOC116916657	uncharacterized LOC116916657	-0.239661	4.23208	0.924171	0.336382	0.937913
LOC116916658	tachykinin-like peptides receptor 86C	-0.298038	2.02594	0.910059	0.340099	0.940524
LOC116916659	poly(A) polymerase type 3	-0.00603478	6.60013	0.000616003	0.980199	0.997267
LOC116916660	tachykinin-like peptides receptor 86C	0.4314	-0.918904	0.430716	0.511638	0.981799
LOC116916662	all-trans-retinol 13,14-reductase	3.09039	0.134317	8.66326	0.0032469	0.0978291
LOC116916663	zinc finger CCCH domain-containing protein 14	-0.00994065	5.5007	0.00178034	0.966344	0.997228
LOC116916664	all-trans-retinol 13,14-reductase	2.24393	-0.767889	5.00349	0.0252962	0.338745
LOC116916665	serine proteinase stubble	1.12788	4.91637	0.765206	0.381704	0.958555
LOC116916667	alkyldihydroxyacetonephosphate synthase, peroxisomal	0.763218	4.27376	3.12135	0.0772728	0.581417
LOC116916669	uncharacterized LOC116916669	-0.0802197	5.67496	0.0727147	0.787424	0.994648
LOC116916670	A-kinase anchor protein 10, mitochondrial	-0.544824	4.4522	4.67067	0.0306819	0.37835
LOC116916671	serine/threonine-protein kinase Pak	0.265239	5.99518	1.12994	0.287787	0.90814
LOC116916672	acid sphingomyelinase-like phosphodiesterase 3b	0.0056752	5.99771	0.000598594	0.980481	0.997334
LOC116916673	pickpocket protein 28	4.32006	1.69565	8.63547	0.00329681	0.0985366
LOC116916674	proclotting enzyme	-0.673411	5.93893	5.18884	0.0227324	0.319463
LOC116916675	hepatocyte nuclear factor 4-gamma	0.400282	6.06307	1.37489	0.240973	0.87547
LOC116916676	uncharacterized LOC116916676	0.285117	3.35877	0.910884	0.33988	0.940524
LOC116916677	uncharacterized LOC116916677	-0.522637	5.17734	1.14757	0.284059	0.906947
LOC116916678	leucine-rich repeat neuronal protein 1	-0.207906	5.07611	0.729706	0.392978	0.964038
LOC116916679	pickpocket protein 28	1.30047	1.84787	1.07889	0.298945	0.918244
LOC116916680	serine/threonine-protein kinase 3	-0.00468795	5.10642	0.000371218	0.984628	0.997381
LOC116916681	acid-sensing ion channel 2	0.384946	0.74787	0.474364	0.490986	0.976834
LOC116916682	scavenger receptor class B member 1	0.462418	5.36182	1.98899	0.158446	0.763838
LOC116916683	pickpocket protein 28	0.0922216	4.42709	0.0926769	0.760801	0.994648
LOC116916684	pickpocket protein 28	0.0343403	-0.0285499	0.00640576	0.936209	0.997228
LOC116916685	MFS-type transporter SLC18B1	0.0328352	2.75155	0.0113646	0.915103	0.995846
LOC116916686	inositol-3-phosphate synthase 1-A	-0.187475	5.89168	0.372473	0.541659	0.984598
LOC116916687	autophagy-related protein 13	0.0169077	4.57103	0.00553965	0.940669	0.997228
LOC116916688	GRIP1-associated protein 1	-0.0858759	5.1028	0.117221	0.732068	0.9935
LOC116916689	protein spalten	0.178072	2.65948	0.377771	0.538798	0.984598
LOC116916690	pickpocket protein 28	-1.36257	2.25062	5.21863	0.0223461	0.316693
LOC116916691	protein tramtrack	0.601097	4.49411	6.00644	0.0142537	0.241544
LOC116916692	putative sodium-coupled neutral amino acid transporter 10	0.0375605	4.41482	0.0210002	0.884778	0.994974
LOC116916693	tRNA-dihydrouridine(20) synthase [NAD(P)+]-like	-0.104696	4.67219	0.182709	0.669055	0.990973
LOC116916694	WW domain-binding protein 11	0.0920505	6.61761	0.143844	0.704489	0.9925
LOC116916695	uncharacterized LOC116916695	-0.141317	1.36818	0.0894464	0.764882	0.994648
LOC116916696	general transcription factor 3C polypeptide 5	-0.20392	3.5971	0.510059	0.475113	0.976418
LOC116916697	Krueppel-like factor luna	-0.609676	5.78457	3.71408	0.0539553	0.504544
LOC116916698	U4/U6 small nuclear ribonucleoprotein Prp31	0.0858497	4.17371	0.0988863	0.75317	0.993571
LOC116916699	trypsin-1	0.493928	6.81569	0.949922	0.329739	0.934388
LOC116916700	pre-mRNA-processing factor 19	0.348329	5.44125	1.19746	0.27383	0.900512
LOC116916701	histone-binding protein N1/N2	-0.0658996	6.52466	0.0326156	0.856683	0.994974
LOC116916702	NADPH:adrenodoxin oxidoreductase, mitochondrial	0.159049	3.53649	0.442507	0.505915	0.981293
LOC116916703	sphingosine kinase 2	-0.00499331	4.85638	0.000304444	0.986079	0.997627
LOC116916704	DNA-directed RNA polymerase III subunit RPC5	-0.205195	3.92665	0.308646	0.578512	0.988358
LOC116916705	zinc metalloproteinase nas-4	-0.242332	6.17903	0.405262	0.524384	0.982489
LOC116916706	PPP2R1A-PPP2R2A-interacting phosphatase regulator 1	-0.437793	4.81641	3.23754	0.0719685	0.562347
LOC116916707	uncharacterized LOC116916707	-0.267456	1.40011	0.252033	0.615647	0.988358
LOC116916708	ornithine aminotransferase, mitochondrial	-0.370517	8.89902	1.04631	0.306358	0.922022
LOC116916709	heterogeneous nuclear ribonucleoprotein 27C	0.207197	6.0612	0.556622	0.455625	0.975541
LOC116916710	histone-lysine N-methyltransferase SMYD3	0.0878096	3.81179	0.0908439	0.763107	0.994648
LOC116916711	polyadenylate-binding protein-interacting protein 1	-0.0193306	6.27943	0.00647835	0.935849	0.997228
LOC116916712	TRPL translocation defect protein 14	-0.475712	6.7922	1.94139	0.163517	0.777333
LOC116916713	cellular tumor antigen p53	-0.11553	5.85929	0.202524	0.652691	0.990338
LOC116916714	beta-1,3-glucan-binding protein	0.0902738	6.08679	0.105735	0.745053	0.993571
LOC116916715	4-hydroxyphenylpyruvate dioxygenase-like protein	-0.0300073	2.06054	0.00785765	0.929365	0.997228
LOC116916716	dihydroorotate dehydrogenase (quinone), mitochondrial	0.323373	2.7756	0.955771	0.328255	0.934388
LOC116916717	galactosylceramide sulfotransferase	0.50332	2.00968	0.405024	0.524506	0.982489
LOC116916718	tubulin beta chain	0.0475377	9.43279	0.0176933	0.894181	0.994974
LOC116916719	uncharacterized LOC116916719	1.44573	5.93565	10.3254	0.00131215	0.0531384
LOC116916720	BTB/POZ domain-containing protein KCTD9	-0.0687158	4.16887	0.0655171	0.797979	0.994648
LOC116916721	ras-like protein	-0.331563	4.21586	1.60158	0.20568	0.842688
LOC116916722	mannan endo-1,4-beta-mannosidase	-0.362902	4.46794	0.660908	0.41624	0.97136
LOC116916723	uncharacterized LOC116916723	0.939601	3.97733	3.56098	0.0591527	0.524111
LOC116916724	F-box-like/WD repeat-containing protein TBL1Y	0.196169	3.25792	0.355906	0.550789	0.98511
LOC116916725	mRNA decay activator protein ZFP36L1	-0.346842	6.596	1.16036	0.28139	0.90522
LOC116916726	activating signal cointegrator 1 complex subunit 1	-0.0121958	2.92494	0.00191185	0.965124	0.997228
LOC116916727	NKAP family protein CG6066	0.106745	5.11304	0.137308	0.710972	0.992851
LOC116916728	uncharacterized LOC116916728	-0.301075	5.84945	1.37218	0.241438	0.87547
LOC116916729	39S ribosomal protein L44, mitochondrial	0.0722706	5.06667	0.08864	0.765913	0.994648
LOC116916730	guanine nucleotide-binding protein G(o) subunit alpha	1.0298	4.60376	6.57417	0.0103469	0.204729
LOC116916731	zwei Ig domain protein zig-8	0.519247	0.580404	0.95165	0.3293	0.934388
LOC116916732	WD repeat domain phosphoinositide-interacting protein 3	-0.105544	4.1804	0.167028	0.682767	0.991451
LOC116916734	serine hydrolase-like protein	0.243657	2.18082	0.704672	0.401218	0.967135
LOC116916735	fructose-1,6-bisphosphatase 1	-0.351518	6.09228	1.6558	0.198171	0.835604
LOC116916736	sulfotransferase family cytosolic 1B member 1	1.26239	3.40347	9.7261	0.00181669	0.0650083
LOC116916737	trypsin-1	-0.397495	6.03156	0.232247	0.629863	0.989569
LOC116916738	reticulocalbin-2	0.330482	4.25544	1.0594	0.303352	0.920506
LOC116916739	isoaspartyl peptidase/L-asparaginase	0.220909	3.11286	0.61494	0.432934	0.972711
LOC116916740	trypsin-1	-0.401698	7.15814	0.578102	0.447057	0.973331
LOC116916741	brachyurin	-0.335463	4.28981	0.876756	0.349092	0.942988
LOC116916742	ribonuclease H2 subunit A	0.176831	2.23497	0.312375	0.576226	0.988358
LOC116916743	WD repeat domain-containing protein 83	0.110368	2.89612	0.109102	0.741169	0.99356
LOC116916744	methyltransferase-like protein 22	-0.191226	2.46066	0.423927	0.514984	0.981799
LOC116916745	dehydrogenase/reductase SDR family member 4	0.238279	4.36985	0.806394	0.369189	0.952041
LOC116916746	methylglutaconyl-CoA hydratase, mitochondrial	-0.000592448	4.47192	5.62e-06	0.998109	0.999349
LOC116916747	histone H1B	1.07446	6.72915	5.47635	0.0192755	0.287595
LOC116916748	trypsin-1	-1.08065	0.829583	3.22902	0.072344	0.56365
LOC116916749	trypsin-1	-1.88771	0.0683984	1.58822	0.20758	0.844065
LOC116916750	trypsin-1	3.19252	0.45319	8.48786	0.00357524	0.103711
LOC116916751	trypsin-1	-0.0231898	1.08506	0.0014705	0.969411	0.997228
LOC116916752	trypsin-1	0.203314	2.98869	0.0872125	0.767751	0.994648
LOC116916753	voltage-dependent anion-selective channel protein 2	-0.0333762	9.55788	0.0127281	0.910174	0.994974
LOC116916754	inositol monophosphatase 1	0.0579135	3.47431	0.0493941	0.824121	0.994648
LOC116916755	phosphatidylinositol N-acetylglucosaminyltransferase subunit C	0.414029	1.58963	1.24884	0.263773	0.889977
LOC116916756	splicing factor 3A subunit 2	0.208416	6.16706	0.793579	0.37302	0.954209
LOC116916757	probable alpha-ketoglutarate-dependent hypophosphite dioxygenase	-0.241592	1.30915	0.393852	0.530281	0.983569
LOC116916758	uncharacterized LOC116916758	-0.0668122	5.78504	0.083171	0.773045	0.994648
LOC116916759	GPI mannosyltransferase 2	-0.0141749	2.83326	0.00227559	0.961953	0.997228
LOC116916760	GILT-like protein 1	-0.647153	3.63171	1.45068	0.228419	0.8656
LOC116916761	ankyrin repeat domain-containing protein 34B	0.348448	-1.38878	0.292835	0.58841	0.988358
LOC116916762	uncharacterized LOC116916762	2.80359	0.0685233	3.65605	0.0558658	0.511311
LOC116916763	B-cell receptor-associated protein 31	0.303436	5.42633	1.3216	0.250305	0.880759
LOC116916764	MOB-like protein phocein	0.277815	4.53533	0.90536	0.341349	0.940524
LOC116916766	pseudouridine-5'-phosphatase	0.358535	4.41821	1.78919	0.181024	0.809719
LOC116916767	ubiquitin carboxyl-terminal hydrolase isozyme L3	-0.330569	8.50838	0.529361	0.466876	0.976418
LOC116916768	CRAL-TRIO domain-containing protein C3H8.02	0.420188	4.68914	2.82533	0.0927876	0.631652
LOC116916769	uncharacterized LOC116916769	-0.140078	2.37087	0.156191	0.692688	0.992141
LOC116916771	EKC/KEOPS complex subunit TP53RK	0.0581342	2.32449	0.0318767	0.858299	0.994974
LOC116916772	uncharacterized LOC116916772	1.62606	4.07501	3.69831	0.0544676	0.505866
LOC116916773	protein canopy homolog 3	0.0575817	4.04445	0.0338238	0.854082	0.994966
LOC116916774	thioredoxin domain-containing protein 9	0.0544501	3.92722	0.0495771	0.823801	0.994648
LOC116916775	superoxide dismutase [Cu-Zn]	2.19597	2.48641	5.53682	0.0186204	0.282493
LOC116916776	GDP-mannose 4,6 dehydratase	0.501922	5.12963	3.95875	0.0466283	0.476888
LOC116916777	60S ribosomal protein L15	0.277032	9.29054	0.759837	0.38338	0.95968
LOC116916778	DNA-directed RNA polymerase III subunit RPC8	0.118498	3.45977	0.14859	0.699886	0.9925
LOC116916779	uncharacterized LOC116916779	0.0333072	2.69355	0.00789656	0.929191	0.997228
LOC116916780	DNA replication complex GINS protein PSF3	0.0881263	2.99025	0.0622095	0.803037	0.994648
LOC116916782	mpv17-like protein	-0.105551	4.03732	0.17924	0.672027	0.990973
LOC116916783	uncharacterized LOC116916783	0.382509	4.89718	0.041385	0.838797	0.994648
LOC116916784	uncharacterized LOC116916784	0.561658	3.54279	0.173686	0.676856	0.991286
LOC116916785	PHD finger protein 23	-0.0440758	5.93929	0.0364125	0.848666	0.994648
LOC116916786	ribonuclease P protein subunit p25-like protein	0.0498425	3.53612	0.0342561	0.853163	0.994648
LOC116916788	J domain-containing protein	0.00218918	3.44518	6.47e-05	0.993583	0.998262
LOC116916789	adhesive plaque matrix protein	1.76568	2.3368	1.4072	0.235522	0.874187
LOC116916790	U6 snRNA-associated Sm-like protein LSm1	-0.252427	3.96344	0.552888	0.45714	0.975851
LOC116916791	proteasome subunit alpha type-7	0.342653	6.21352	1.36202	0.243188	0.87547
LOC116916792	uncharacterized LOC116916792	0.106379	3.61152	0.14309	0.705228	0.9925
LOC116916793	uncharacterized LOC116916793	0.931107	2.20336	2.52306	0.112193	0.674175
LOC116916794	cholinesterase	0.205981	6.64844	0.41681	0.518533	0.982459
LOC116916795	uncharacterized LOC116916795	-0.175725	4.71687	0.237708	0.625867	0.988399
LOC116916796	major facilitator superfamily domain-containing protein 10	0.0498935	5.06827	0.0315225	0.85908	0.994974
LOC116916797	matrix metalloproteinase-16-like	-0.668055	5.41216	4.58327	0.0322856	0.389417
LOC116916800	dolichol-phosphate mannosyltransferase subunit 1	0.667158	3.34005	5.49619	0.019058	0.286249
LOC116916801	uncharacterized LOC116916801	0.495571	3.83845	2.54059	0.110953	0.672368
LOC116916802	uncharacterized LOC116916802	-0.155338	3.41174	0.33971	0.559996	0.985918
LOC116916803	uncharacterized LOC116916803	-0.0568983	3.52657	0.0373952	0.846663	0.994648
LOC116916804	guanylate kinase	0.339727	3.24644	1.67419	0.195699	0.833437
LOC116916805	uncharacterized LOC116916805	0.0377116	0.811365	0.00347046	0.953023	0.997228
LOC116916806	uncharacterized LOC116916806	-0.332346	1.45203	0.66827	0.413655	0.97136
LOC116916808	uncharacterized LOC116916808	-0.20593	0.989947	0.286125	0.592714	0.988358
LOC116916811	uncharacterized LOC116916811	-0.18398	3.201	0.234203	0.628425	0.989546
LOC116916812	uncharacterized LOC116916812	-0.370611	1.60756	1.17164	0.279065	0.903773
LOC116916813	uncharacterized LOC116916813	-0.559145	0.788465	0.626904	0.428493	0.971792
LOC116916814	uncharacterized LOC116916814	-0.893274	-0.0155447	2.63081	0.104808	0.656529
LOC116916815	snRNA-activating protein complex subunit 1	0.481173	2.36374	1.31878	0.25081	0.880759
LOC116916816	uncharacterized LOC116916816	0.00468298	1.52015	9.1e-05	0.992391	0.998262
LOC116916817	uncharacterized LOC116916817	-0.147145	-0.144417	0.105817	0.744957	0.993571
LOC116916820	uncharacterized LOC116916820	-0.573476	0.498356	2.5509	0.110231	0.67006
LOC116916824	uncharacterized LOC116916824	2.70936	0.508769	3.85784	0.0495141	0.49139
LOC116916825	uncharacterized LOC116916825	-0.315557	1.5106	0.932794	0.334138	0.937263
LOC116916829	uncharacterized LOC116916829	0.0323931	-0.129928	0.00512449	0.942932	0.997228
LOC116916839	uncharacterized LOC116916839	-0.225507	4.01197	0.883045	0.347369	0.942091
LOC116916858	E3 ubiquitin-protein ligase UBR4	0.150132	5.45393	0.275791	0.599473	0.988358
LOC116916860	period circadian protein	-0.0241115	8.76803	0.00561952	0.940244	0.997228
LOC116916861	importin-13	0.0554433	4.44627	0.0536966	0.816751	0.994648
LOC116916862	dynein regulatory complex protein 11	0.246055	-0.663259	0.206313	0.649673	0.990338
LOC116916864	uncharacterized LOC116916864	-0.189689	4.46859	0.19931	0.655279	0.990338
LOC116916865	cyanophycinase	-0.286069	5.54496	0.535525	0.464293	0.976418
LOC116916866	tetratricopeptide repeat protein 4	-0.264298	3.19691	0.707642	0.400228	0.966875
LOC116916867	uncharacterized LOC116916867	-0.246822	7.31512	0.709158	0.399723	0.966431
LOC116916868	cyclin-dependent kinase 9	-0.035708	4.92887	0.0206649	0.885696	0.994974
LOC116916869	serine hydrolase-like protein	0.338632	4.70985	1.63947	0.200399	0.837836
LOC116916870	adenosine deaminase-like protein	-0.172065	4.32563	0.479264	0.488756	0.976418
LOC116916871	probable serine hydrolase	-0.629144	0.636699	1.67446	0.195662	0.833437
LOC116916872	elongation of very long chain fatty acids protein AAEL008004	0.583733	7.71679	2.24326	0.134198	0.726183
LOC116916873	glutathione S-transferase Mu 5	0.090219	4.72193	0.106337	0.744354	0.993571
LOC116916875	neuroglobin	0.193162	2.23513	0.101005	0.750627	0.993571
LOC116916876	crustacean hyperglycemic hormone	0.136768	4.59383	0.151514	0.697093	0.9925
LOC116916877	uncharacterized LOC116916877	0.512837	1.62183	1.23903	0.265658	0.892096
LOC116916882	trypsin-1	-0.455004	3.40244	1.04237	0.307271	0.922406
LOC116916883	NEDD8	0.275825	2.64129	0.895779	0.343916	0.941846
LOC116916885	methyltransferase-like protein 7A	-0.0532754	5.95036	0.0388249	0.843796	0.994648
LOC116916887	uncharacterized LOC116916887	-1.32055	0.653586	4.6535	0.0309903	0.379723
LOC116916888	uncharacterized LOC116916888	-0.0548688	2.41422	0.00744131	0.931257	0.997228
LOC116916889	serine/threonine-protein kinase/endoribonuclease ire-1	0.314604	4.51579	1.05094	0.30529	0.921114
LOC116916891	receptor-type tyrosine-protein phosphatase mu	-0.00206928	3.04678	3.97e-05	0.994972	0.998331
LOC116916893	IQ motif and SEC7 domain-containing protein 1	-0.109602	5.57814	0.168268	0.681656	0.991451
LOC116916894	uncharacterized LOC116916894	-0.194509	3.95702	0.632239	0.426535	0.971463
LOC116916895	cell cycle control protein 50A	0.0748632	5.39912	0.0998868	0.751965	0.993571
LOC116916896	uncharacterized LOC116916896	-0.0750069	1.72629	0.0324598	0.857022	0.994974
LOC116916897	uncharacterized LOC116916897	-0.46904	-0.15425	0.497153	0.480754	0.976418
LOC116916898	tRNA-splicing endonuclease subunit Sen34	0.088801	2.87888	0.0561977	0.81261	0.994648
LOC116916899	60S ribosomal protein L7	0.247133	10.3615	0.624591	0.429346	0.972329
LOC116916900	multifunctional methyltransferase subunit TRM112-like protein	0.139746	2.80863	0.154109	0.694639	0.9925
LOC116916901	NF-kappa-B inhibitor-interacting Ras-like protein 2	0.0141671	2.96573	0.00253984	0.959806	0.997228
LOC116916902	protein dissatisfaction	1.07593	-0.00714529	4.37273	0.0365183	0.41757
LOC116916906	transcriptional activator cubitus interruptus	0.247429	6.50962	0.882904	0.347407	0.942091
LOC116916907	complex III assembly factor LYRM7	-0.0564712	3.63561	0.044914	0.832162	0.994648
LOC116916908	uncharacterized LOC116916908	0.628772	-0.979793	0.726954	0.393872	0.964513
LOC116916909	disintegrin and metalloproteinase domain-containing protein 10	0.130044	6.30249	0.254704	0.613782	0.988358
LOC116916911	uncharacterized LOC116916911	-0.173111	0.0795784	0.0857448	0.769658	0.994648
LOC116916912	probable leucine--tRNA ligase, mitochondrial	0.134495	4.37272	0.263076	0.608015	0.988358
LOC116916913	polypeptide N-acetylgalactosaminyltransferase 11	0.205852	4.32372	0.617446	0.431998	0.972329
LOC116916914	separase	-0.144863	3.40959	0.136853	0.71143	0.99286
LOC116916915	cytochrome c oxidase subunit 4 isoform 1, mitochondrial	-0.358681	7.78216	1.42438	0.232684	0.871507
LOC116916916	gamma-glutamylcyclotransferase	0.0630189	3.80037	0.0644956	0.799527	0.994648
LOC116916918	uncharacterized LOC116916918	0.459844	1.72872	1.33006	0.248795	0.879158
LOC116916919	COP9 signalosome complex subunit 1	0.379178	4.11055	2.00823	0.156448	0.759061
LOC116916920	protein slit	0.527801	5.63963	2.48221	0.11514	0.681834
LOC116916921	parafibromin	-0.101676	4.27743	0.147692	0.700751	0.9925
LOC116916922	uncharacterized LOC116916922	-0.428909	1.00336	0.892401	0.344827	0.941921
LOC116916923	uncharacterized LOC116916923	-0.263704	1.28467	0.403593	0.525239	0.982596
LOC116916924	uncharacterized LOC116916924	-0.255875	2.53158	0.801474	0.370653	0.952164
LOC116916925	regulator of nonsense transcripts 1	-0.00494296	6.6269	0.000416925	0.983709	0.997337
LOC116916927	MAU2 chromatid cohesion factor homolog	-0.0276986	5.27398	0.0115557	0.914395	0.995617
LOC116916928	annexin B10	-0.0175382	7.25711	0.00337028	0.953705	0.997228
LOC116916929	cilia- and flagella-associated protein 58	1.09565	1.19885	4.45262	0.0348477	0.405704
LOC116916930	uncharacterized LOC116916930	0.0680214	2.50247	0.0503314	0.822488	0.994648
LOC116916931	AN1-type zinc finger protein 6	-0.381213	8.15826	1.28733	0.25654	0.885156
LOC116916933	E3 ubiquitin-protein ligase ubr3	-0.343858	6.58636	1.89308	0.168855	0.78561
LOC116916934	uncharacterized LOC116916934	0.0542575	9.0652	0.0189913	0.890392	0.994974
LOC116916935	RING finger protein 145	-0.0795721	3.57976	0.0753921	0.783642	0.994648
LOC116916936	uncharacterized LOC116916936	0.341823	1.72775	1.25698	0.262224	0.889692
LOC116916937	Y-box factor homolog	0.123342	8.37234	0.162742	0.686644	0.991451
LOC116916939	uncharacterized LOC116916939	-0.624251	3.07082	3.72467	0.0536142	0.504335
LOC116916940	uncharacterized LOC116916940	-0.415983	3.67064	1.7671	0.183742	0.812226
LOC116916941	cyclic AMP-dependent transcription factor ATF-1	-0.324464	6.31914	1.38281	0.239623	0.87547
LOC116916942	uncharacterized LOC116916942	0.254409	2.39579	0.357007	0.550173	0.98511
LOC116916943	uncharacterized LOC116916943	1.35827	-0.270849	3.49896	0.0614073	0.529769
LOC116916946	toll-like receptor Tollo	-0.0220051	5.86922	0.00710407	0.932829	0.997228
LOC116916947	toll-like receptor 6	0.749912	2.60456	2.37303	0.123447	0.702582
LOC116916948	pre-mRNA-splicing factor ATP-dependent RNA helicase DHX16	0.0051221	4.51552	0.000390401	0.984236	0.997337
LOC116916949	carbonyl reductase [NADPH] 1	0.431504	5.96944	3.55034	0.0595333	0.525399
LOC116916950	centrosomal protein 43	-0.0532471	2.28234	0.0109427	0.916687	0.996204
LOC116916951	uncharacterized LOC116916951	-0.414525	0.172419	0.678582	0.410076	0.970537
LOC116916952	coiled-coil domain-containing protein 28A	-0.0307704	4.92835	0.0172468	0.895516	0.994974
LOC116916957	uncharacterized LOC116916957	-0.194742	2.45765	0.235049	0.627805	0.989111
LOC116916961	uncharacterized LOC116916961	-1.06583	-0.212957	3.49007	0.0617378	0.530868
LOC116916962	protein Aster-B	-0.180411	7.33124	0.407436	0.523274	0.982459
LOC116916963	uncharacterized LOC116916963	-0.999654	1.41462	4.21174	0.0401452	0.442175
LOC116916964	soluble guanylate cyclase 89Db	0.122771	0.478293	0.0480783	0.826441	0.994648
LOC116916965	WD repeat-containing protein 37	-0.164591	5.18205	0.526998	0.467872	0.976418
LOC116916966	RWD domain-containing protein 1	0.0991124	4.6565	0.156295	0.69259	0.992096
LOC116916967	UPF0598 protein CG30010	0.141223	2.27875	0.154092	0.694655	0.9925
LOC116916968	40S ribosomal protein S5	0.211462	8.77769	0.459824	0.497706	0.978881
LOC116916969	uncharacterized LOC116916969	-0.412475	7.15467	1.54242	0.214259	0.851239
LOC116916970	COX assembly mitochondrial protein homolog	0.0563327	2.93308	0.0424828	0.836702	0.994648
LOC116916971	uncharacterized LOC116916971	-0.688133	2.43661	3.94587	0.0469866	0.478279
LOC116916972	uncharacterized LOC116916972	0.331979	4.7136	0.902998	0.341979	0.940524
LOC116916973	uncharacterized LOC116916973	0.397628	3.10945	0.987086	0.320456	0.931369
LOC116916974	protein unc-45 homolog B	0.948136	4.72154	4.51648	0.0335699	0.39798
LOC116916975	E3 ubiquitin-protein ligase RNF113A	-0.0801795	3.88802	0.0707822	0.790201	0.994648
LOC116916976	uncharacterized LOC116916976	0.100994	1.37645	0.0851105	0.770488	0.994648
LOC116916979	protein dispatched homolog 1	-0.112967	5.55431	0.186033	0.666239	0.990973
LOC116916980	PP2C-like domain-containing protein CG9801	0.262743	5.20413	1.1197	0.289983	0.910233
LOC116916981	uncharacterized LOC116916981	-0.0088231	5.5879	0.0013438	0.970758	0.997228
LOC116916982	transmembrane and coiled-coil domain-containing protein 4	-0.296698	4.16248	0.905525	0.341305	0.940524
LOC116916983	uncharacterized LOC116916983	0.134409	1.5211	0.156013	0.692854	0.992232
LOC116916984	sorting nexin-7	0.135654	6.11893	0.287597	0.591764	0.988358
LOC116916985	soluble guanylate cyclase 89Db	-0.495532	2.43218	1.30544	0.253221	0.882473
LOC116916986	growth hormone-inducible transmembrane protein	-0.0579307	7.5057	0.0301682	0.862109	0.994974
LOC116916987	bestrophin-4	-0.288833	2.02448	0.0787313	0.779024	0.994648
LOC116916988	JNK1/MAPK8-associated membrane protein	0.0665864	3.16303	0.0585017	0.80888	0.994648
LOC116916989	probable rRNA-processing protein EBP2	0.14388	5.84433	0.215297	0.642647	0.989569
LOC116916990	eukaryotic translation initiation factor 4E type 3	-0.138048	5.1756	0.287204	0.592018	0.988358
LOC116916991	laminin subunit gamma-1	1.67343	5.83038	7.63179	0.00573483	0.141116
LOC116916992	prominin-like protein	-0.147533	5.20007	0.239582	0.624508	0.98837
LOC116916993	paramyosin	1.33373	2.13656	3.73756	0.053202	0.503361
LOC116916994	peptide-N(4)-(N-acetyl-beta-glucosaminyl)asparagine amidase	-0.0712502	3.35985	0.0873479	0.767576	0.994648
LOC116916995	zinc transporter zipt-7.2	0.652007	5.89448	5.52211	0.0187776	0.283736
LOC116916996	arrestin domain-containing protein 3	-0.00454165	1.56634	9.54e-05	0.992206	0.998247
LOC116916997	quinone oxidoreductase	0.917303	6.11646	2.30504	0.128955	0.714229
LOC116916998	B9 domain-containing protein 1	0.263482	0.303981	0.216705	0.641562	0.989569
LOC116916999	nuclear receptor 2C2-associated protein	0.247654	2.33764	0.616426	0.432378	0.972329
LOC116917000	uncharacterized LOC116917000	0.155208	0.959629	0.152139	0.696499	0.9925
LOC116917001	uncharacterized LOC116917001	-0.772738	-0.31197	2.69126	0.1009	0.6496
LOC116917005	zinc finger CCHC domain-containing protein 7	-0.208078	5.62035	0.573719	0.448785	0.973331
LOC116917006	paired box protein Pax-8	0.621161	3.62341	3.00852	0.082828	0.599906
LOC116917007	maternal embryonic leucine zipper kinase	0.15476	3.85282	0.144255	0.704087	0.9925
LOC116917008	protein MIS12 homolog	-0.127291	3.55584	0.125554	0.723087	0.993405
LOC116917009	soluble guanylate cyclase 89Da	-1.16271	-0.0792439	4.01116	0.0452002	0.470634
LOC116917010	alanine--tRNA ligase, cytoplasmic	0.140593	7.25659	0.174468	0.676171	0.991286
LOC116917011	uncharacterized LOC116917011	-0.135803	4.3892	0.311656	0.576666	0.988358
LOC116917012	myelin and lymphocyte protein	1.01311	4.73112	2.29089	0.130135	0.718128
LOC116917013	uncharacterized LOC116917013	0.69232	5.79334	3.61485	0.0572657	0.517211
LOC116917015	soluble guanylate cyclase 89Db	0.923053	0.915594	0.728338	0.393422	0.964038
LOC116917016	uncharacterized LOC116917016	1.45422	2.91754	6.32719	0.0118901	0.220235
LOC116917017	uncharacterized LOC116917017	0.614553	2.13647	1.65984	0.197626	0.834893
LOC116917018	beta-catenin-like protein 1	0.073359	4.55224	0.0713513	0.789379	0.994648
LOC116917019	coiled-coil domain-containing protein 43	0.16527	5.18791	0.499287	0.479814	0.976418
LOC116917020	peptide methionine sulfoxide reductase MsrB	0.120604	6.72448	0.146559	0.701846	0.9925
LOC116917021	low molecular weight phosphotyrosine protein phosphatase	0.428451	3.62347	2.58995	0.107544	0.662618
LOC116917026	mitogen-activated protein kinase kinase kinase 4	-0.144109	6.10147	0.289309	0.590664	0.988358
LOC116917027	syntaxin-binding protein 5	-0.0204364	5.87724	0.00586392	0.938961	0.997228
LOC116917028	putative pre-mRNA-splicing factor ATP-dependent RNA helicase PRP1	0.00770463	6.16383	0.000657299	0.979546	0.997267
LOC116917029	fibrinogen C domain-containing protein 1	0.831215	4.97104	3.58887	0.058168	0.521995
LOC116917030	uncharacterized LOC116917030	0.00417711	2.99302	0.000133629	0.990777	0.998247
LOC116917032	sodium-independent sulfate anion transporter	-0.350539	4.10531	0.679138	0.409884	0.970537
LOC116917034	regulatory-associated protein of mTOR	0.132142	5.23322	0.201926	0.653171	0.990338
LOC116917035	protein SMG5	0.0568376	5.25522	0.0584778	0.808918	0.994648
LOC116917036	uncharacterized LOC116917036	0.180266	5.52852	0.14098	0.707308	0.992548
LOC116917037	kelch-like protein 18	-0.0183073	4.7404	0.00542728	0.941273	0.997228
LOC116917038	uncharacterized LOC116917038	-0.203225	3.23101	0.256584	0.612477	0.988358
LOC116917040	protein RFT1 homolog	-0.082073	4.83311	0.102525	0.748821	0.993571
LOC116917041	uncharacterized LOC116917041	-0.392562	2.27649	0.1903	0.662667	0.990973
LOC116917042	sphingomyelin phosphodiesterase 3	0.245894	4.19472	1.08032	0.298625	0.918244
LOC116917044	uncharacterized LOC116917044	0.370523	1.22231	0.593095	0.441225	0.973331
LOC116917046	probable G-protein coupled receptor 158	-0.152748	4.66087	0.266053	0.605992	0.988358
LOC116917047	kinase suppressor of Ras 1	-0.196225	4.07894	0.632961	0.426271	0.971463
LOC116917048	transcription factor Sp5	1.96266	1.73157	3.01838	0.0823255	0.598156
LOC116917049	armadillo repeat-containing protein 6	0.171607	4.46127	0.411359	0.521281	0.982459
LOC116917050	arrestin domain-containing protein 4	0.480071	5.30202	2.33621	0.126397	0.708183
LOC116917051	uncharacterized LOC116917051	0.100881	0.660607	0.0405366	0.840435	0.994648
LOC116917052	general transcription factor 3C polypeptide 2	-0.228027	5.32593	0.417019	0.518428	0.982459
LOC116917054	uncharacterized LOC116917054	0.0366103	6.20159	0.00788824	0.929228	0.997228
LOC116917055	uncharacterized LOC116917055	0.0234507	2.69397	0.00420305	0.948309	0.997228
LOC116917056	protein LZIC	-0.164097	4.16176	0.306966	0.579548	0.988358
LOC116917057	invertebrate-type lysozyme 6	-0.475328	5.9374	0.347662	0.555439	0.985671
LOC116917058	lysozyme	-0.752783	4.96838	4.73945	0.0294785	0.371315
LOC116917059	THO complex subunit 5 homolog	0.176342	5.16679	0.401278	0.52643	0.982962
LOC116917061	polyamine-transporting ATPase 13A3	0.169272	4.14722	0.383258	0.535865	0.984598
LOC116917062	serine proteinase stubble	1.70042	5.83918	3.28281	0.0700088	0.556267
LOC116917063	mitochondrial folate transporter/carrier	-0.0419082	6.03757	0.0218834	0.882398	0.994974
LOC116917064	DNA-binding protein P3A2	1.10052	1.17806	4.26759	0.0388459	0.43285
LOC116917065	SH2B adapter protein 2	0.0476744	0.471908	0.0180493	0.893128	0.994974
LOC116917066	uncharacterized LOC116917066	-0.50085	1.93605	0.750534	0.386307	0.960147
LOC116917067	iron-sulfur cluster assembly 1 homolog, mitochondrial	-0.399872	2.02731	1.72612	0.188907	0.823277
LOC116917068	uncharacterized LOC116917068	1.15995	-0.0914945	2.99991	0.0832691	0.600631
LOC116917070	serine/threonine-protein kinase Tao	0.0960386	3.46594	0.107024	0.743559	0.99356
LOC116917071	uncharacterized LOC116917071	0.104189	-0.686059	0.0239814	0.876932	0.994974
LOC116917072	MADS-box MEF2 type transcription factor MIG1	-0.504477	8.37586	1.1577	0.281943	0.905566
LOC116917073	hemocyte protein-glutamine gamma-glutamyltransferase-like	-0.271811	0.857004	0.462654	0.496386	0.978278
LOC116917074	uncharacterized LOC116917074	0.0277984	2.61748	0.00849474	0.926565	0.997228
LOC116917075	chondroitin proteoglycan-2	-1.00816	4.34232	8.56574	0.00342548	0.100649
LOC116917076	chitin-binding domain protein cbd-1	-1.02522	0.694059	2.10196	0.147111	0.744978
LOC116917077	chitin-binding domain protein cbd-1	-1.00499	4.97876	3.34635	0.0673543	0.546745
LOC116917078	chondroitin proteoglycan 2	-0.502159	4.11735	0.311181	0.576956	0.988358
LOC116917080	probable endochitinase	-0.224762	1.45288	0.1038	0.747317	0.993571
LOC116917082	DNA topoisomerase 3-alpha	-0.164891	3.6168	0.276065	0.599292	0.988358
LOC116917083	sedoheptulokinase	0.396774	3.20328	2.26588	0.132251	0.722287
LOC116917084	PR domain zinc finger protein 5	0.191483	5.54196	0.395751	0.529292	0.983569
LOC116917085	peritrophin-48	-0.887315	1.42787	5.48012	0.019234	0.287595
LOC116917086	uncharacterized LOC116917086	-1.49064	4.65065	10.4486	0.00122742	0.0510805
LOC116917089	MAPK regulated corepressor interacting protein 2	0.409045	5.985	1.8844	0.169835	0.787738
LOC116917092	ecdysone-induced protein 78C	1.38772	4.21967	4.36984	0.0365804	0.41757
LOC116917093	polycomb protein Sfmbt	0.491121	5.14181	2.43478	0.118671	0.689728
LOC116917094	exportin-4	-0.0113633	5.34802	0.00211141	0.96335	0.997228
LOC116917095	folliculin	-0.0410698	3.29127	0.0241944	0.876391	0.994974
LOC116917096	zinc finger protein 672	-0.163359	2.79455	0.230393	0.631232	0.989569
LOC116917097	uncharacterized LOC116917097	-0.669741	2.06167	2.06883	0.150337	0.749616
LOC116917098	uncharacterized LOC116917098	-0.280892	6.01185	1.26433	0.260833	0.889464
LOC116917099	adhesion G protein-coupled receptor L3	-0.499916	2.69568	1.34525	0.24611	0.877136
LOC116917100	adhesion G protein-coupled receptor L3	-0.0149161	3.86071	0.00381053	0.950778	0.997228
LOC116917101	OTU domain-containing protein 7B	0.11592	4.78729	0.205653	0.650196	0.990338
LOC116917102	transcription initiation factor TFIID subunit 7	-0.0526082	4.52003	0.0483543	0.825952	0.994648
LOC116917103	S-formylglutathione hydrolase	-0.15775	5.66318	0.181652	0.669958	0.990973
LOC116917104	ras-related and estrogen-regulated growth inhibitor-like protein	-0.707092	1.62903	2.08648	0.148608	0.746982
LOC116917105	L-seryl-tRNA(Sec) kinase	0.0777015	3.70584	0.0685107	0.793518	0.994648
LOC116917106	thymidylate synthase	0.291578	3.17291	0.95827	0.327623	0.934388
LOC116917107	ras-related and estrogen-regulated growth inhibitor-like protein	-0.397195	0.49686	0.667584	0.413895	0.97136
LOC116917108	mitochondrial import inner membrane translocase subunit Tim10 B	-0.113748	2.91335	0.153146	0.695547	0.9925
LOC116917109	homeobox protein unc-4	2.49974	1.39968	5.81428	0.0158966	0.261443
LOC116917111	uncharacterized LOC116917111	-0.433453	10.9194	0.17069	0.679499	0.991451
LOC116917113	cytadherence high molecular weight protein 3	-1.18731	9.79228	1.35955	0.243616	0.87547
LOC116917114	uncharacterized LOC116917114	0.0098701	6.05915	0.00180236	0.966137	0.997228
LOC116917115	bone morphogenetic protein 1	0.451484	-0.11065	0.487641	0.484982	0.976418
LOC116917116	39S ribosomal protein L12, mitochondrial	0.216273	5.46928	0.591606	0.441799	0.973331
LOC116917118	histone H4	-0.0884829	5.73951	0.0511305	0.821108	0.994648
LOC116917120	meteorin-like protein	0.755249	3.92274	3.99615	0.0456043	0.471537
LOC116917121	uncharacterized LOC116917121	0.141383	2.49557	0.13234	0.716018	0.993352
LOC116917122	tensin-2	-0.573103	7.4596	2.79332	0.0946579	0.635481
LOC116917123	probable chitinase 2	-0.110602	6.9431	0.180139	0.671254	0.990973
LOC116917124	adenosine deaminase	0.156086	5.998	0.259264	0.610627	0.988358
LOC116917125	probable G-protein coupled receptor 158	0.249191	1.32449	0.28889	0.590933	0.988358
LOC116917126	ubiquinol-cytochrome-c reductase complex assembly factor 1	0.668212	2.22551	3.70883	0.0541253	0.504544
LOC116917127	receptor-binding cancer antigen expressed on SiSo cells	0.200185	2.51872	0.402865	0.525613	0.982793
LOC116917129	RING finger protein B	0.176581	1.16719	0.0965731	0.755981	0.994053
LOC116917130	homeobox protein Meis2	-0.0199891	6.92266	0.00532141	0.941848	0.997228
LOC116917131	uncharacterized LOC116917131	-0.253562	8.0947	0.690555	0.405976	0.970189
LOC116917132	actin-related protein 3	0.428137	6.18517	2.87161	0.0901548	0.625647
LOC116917133	dolichyl-diphosphooligosaccharide--protein glycosyltransferase subunit STT3A	0.142336	6.00893	0.25591	0.612944	0.988358
LOC116917134	uncharacterized LOC116917134	0.188509	3.8191	0.255589	0.613167	0.988358
LOC116917135	uncharacterized LOC116917135	-0.104468	1.53579	0.104879	0.746051	0.993571
LOC116917136	dmX-like protein 2	-0.0101422	6.38532	0.00140039	0.970149	0.997228
LOC116917137	protein LTV1 homolog	-0.0195801	5.20078	0.00488757	0.944264	0.997228
LOC116917138	uncharacterized LOC116917138	-0.310013	2.06581	0.575442	0.448104	0.973331
LOC116917140	uncharacterized LOC116917140	-0.190255	3.07992	0.407962	0.523006	0.982459
LOC116917141	carcinine transporter	0.200195	2.40522	0.367551	0.544342	0.984598
LOC116917142	calcium-dependent protein kinase 3	0.0401455	1.59363	0.0143206	0.904746	0.994974
LOC116917144	uncharacterized LOC116917144	0.422701	1.43417	1.6163	0.203609	0.841666
LOC116917145	integrin alpha-PS2	-0.223957	6.87352	0.722343	0.395377	0.96506
LOC116917153	histidine--tRNA ligase, cytoplasmic	0.286758	4.63545	1.2224	0.268889	0.894289
LOC116917154	uncharacterized LOC116917154	-0.243167	-0.835135	0.155217	0.693599	0.992342
LOC116917155	death-associated protein kinase related	-0.155957	7.55008	0.252134	0.615577	0.988358
LOC116917157	endoplasmic reticulum junction formation protein lunapark-A	-0.128488	6.00103	0.301437	0.582983	0.988358
LOC116917158	1-phosphatidylinositol 4,5-bisphosphate phosphodiesterase classes I and II	0.341544	5.25691	1.5673	0.2106	0.846853
LOC116917159	protein bric-a-brac 1	-0.0757701	4.93672	0.0872112	0.767753	0.994648
LOC116917160	EGF domain-specific O-linked N-acetylglucosamine transferase	0.374702	5.0878	1.86911	0.171577	0.790048
LOC116917161	larval cuticle protein LCP-22	-0.36752	7.34468	0.208391	0.648031	0.990338
LOC116917162	endocuticle structural glycoprotein SgAbd-1	-1.49347	6.77177	2.7637	0.0964249	0.640096
LOC116917163	chondroitin sulfate proteoglycan 4	-0.263033	4.63966	0.63161	0.426766	0.971463
LOC116917164	vacuolar protein sorting-associated protein 18 homolog	0.0176946	5.40299	0.00557912	0.940459	0.997228
LOC116917165	exosome complex component RRP41	-0.177415	3.55167	0.541817	0.461681	0.976213
LOC116917166	uncharacterized LOC116917166	0.404748	9.04943	0.98949	0.319867	0.931271
LOC116917167	cuticle protein CP14.6	2.49928	6.05552	4.70013	0.0301603	0.374889
LOC116917168	60S ribosomal protein L13	0.309896	10.4693	0.963978	0.326187	0.934388
LOC116917169	small G protein signaling modulator 2	-0.0445664	2.40417	0.0138899	0.906182	0.994974
LOC116917170	autophagy-related protein 9A	0.0464993	5.368	0.036213	0.849076	0.994648
LOC116917171	anaphase-promoting complex subunit 7	0.000113725	5.45412	2.48e-07	0.999603	0.999791
LOC116917173	uncharacterized LOC116917173	-0.0068403	-0.877791	0.000153976	0.9901	0.998183
LOC116917174	zinc finger protein PLAGL1	-0.239139	2.39736	0.227991	0.633017	0.989569
LOC116917175	dolichyl-diphosphooligosaccharide--protein glycosyltransferase subunit DAD1	0.281685	4.18549	1.0666	0.301714	0.918967
LOC116917177	lipoyltransferase 1, mitochondrial	0.0803778	2.78071	0.0920479	0.76159	0.994648
LOC116917179	E3 ubiquitin-protein ligase RNF185	-0.0966132	5.08627	0.154028	0.694716	0.9925
LOC116917181	uncharacterized LOC116917181	0.0872175	0.0827443	0.0420692	0.837488	0.994648
LOC116917183	high affinity cAMP-specific and IBMX-insensitive 3',5'-cyclic phosphodiesterase 8A	-0.313846	4.15976	0.600603	0.438348	0.972774
LOC116917184	uncharacterized LOC116917184	-0.497547	0.821307	0.968092	0.325157	0.934388
LOC116917185	acetylcholine receptor subunit beta-like 1	0.8849	2.69948	2.96578	0.0850435	0.605774
LOC116917186	neuronal acetylcholine receptor subunit alpha-7	0.236386	1.07614	0.385188	0.534839	0.984358
LOC116917187	hemicentin-2	-0.293414	2.69346	0.538766	0.462944	0.976412
LOC116917188	diphthine methyltransferase-like	0.155347	4.18978	0.304158	0.581287	0.988358
LOC116917191	cyclin-dependent kinase 2-associated protein 1-like	0.102716	0.737366	0.0514739	0.820518	0.994648
LOC116917194	T-box transcription factor TBX20	0.604635	0.617093	0.719418	0.396335	0.965142
LOC116917195	T-box transcription factor TBX20	1.24509	2.58785	2.96951	0.0848476	0.605774
LOC116917197	otolith matrix protein OMM-64	-0.0140929	4.53892	0.00256923	0.959575	0.997228
LOC116917198	uncharacterized protein KIAA1143 homolog	0.133722	2.37085	0.119023	0.730097	0.9935
LOC116917201	flocculation protein FLO11	-0.0942507	6.06317	0.110434	0.739651	0.99356
LOC116917202	E3 ubiquitin-protein ligase MARCHF5	-0.15624	4.51306	0.324141	0.56913	0.988358
LOC116917203	2-aminoethanethiol dioxygenase	0.538822	3.67466	2.15487	0.142118	0.74109
LOC116917205	transcriptional repressor scratch 2	0.0771856	2.13944	0.0134494	0.907675	0.994974
LOC116917206	flocculation protein FLO11	-0.230826	8.38778	0.128002	0.720512	0.993405
LOC116917208	mucin-5AC	-2.68192	0.936576	6.47924	0.0109142	0.210433
LOC116917209	putative fatty acyl-CoA reductase CG5065	0.507228	6.1477	2.56605	0.10918	0.666918
LOC116917210	putative fatty acyl-CoA reductase CG5065	1.88472	4.84218	7.12673	0.00759429	0.166932
LOC116917211	serine/threonine-protein kinase Nek7	-1.08715	1.64043	8.54731	0.00346034	0.101027
LOC116917214	ectopic P granules protein 5 homolog	-0.0698753	4.74613	0.0863853	0.768824	0.994648
LOC116917216	myosin heavy chain, cardiac muscle isoform	0.117369	2.52341	0.095777	0.756958	0.994184
LOC116917217	inactive histone-lysine N-methyltransferase 2E	-0.127285	5.20867	0.191414	0.661742	0.990973
LOC116917218	leucine-rich PPR motif-containing protein, mitochondrial	0.242164	6.6079	0.573166	0.449003	0.973331
LOC116917219	zinc finger SWIM domain-containing protein 4	0.292032	4.00887	0.989932	0.319759	0.931271
LOC116917220	caskin-1	-0.386037	7.64659	1.45382	0.227916	0.8656
LOC116917222	serine/threonine-protein phosphatase 1 regulatory subunit 10	0.157014	5.94862	0.348769	0.554811	0.985671
LOC116917224	nucleolar protein 6	-0.0807342	5.79188	0.0931872	0.760164	0.994648
LOC116917225	kinesin-like protein KIN-14E	1.43775	2.19376	3.81666	0.0507454	0.49545
LOC116917226	ER degradation-enhancing alpha-mannosidase-like protein 3	0.120046	4.73364	0.184567	0.667477	0.990973
LOC116917227	ubiquitin carboxyl-terminal hydrolase 8-like	0.0478313	5.50996	0.0415364	0.838506	0.994648
LOC116917228	uncharacterized LOC116917228	0.844984	3.58613	2.53741	0.111177	0.672669
LOC116917229	importin subunit beta-1	-0.0795665	7.82183	0.0166436	0.89735	0.994974
LOC116917230	ATP-dependent translocase ABCB1	-0.419127	4.73009	1.61406	0.203922	0.841666
LOC116917231	uncharacterized LOC116917231	0.411295	2.72618	0.985076	0.320949	0.931438
LOC116917232	furin-like protease 1	-0.0547982	6.41793	0.0159298	0.899563	0.994974
LOC116917233	uncharacterized LOC116917233	0.0215909	5.70949	0.00643964	0.93604	0.997228
LOC116917234	ectonucleotide pyrophosphatase/phosphodiesterase family member 1	0.652728	2.39136	2.03242	0.153975	0.757497
LOC116917235	dual specificity protein kinase Ttk	0.0274611	4.61227	0.0112089	0.915684	0.996156
LOC116917236	general transcription and DNA repair factor IIH helicase subunit XPD	-0.00452862	4.90384	0.000264029	0.987036	0.997807
LOC116917237	DNA repair and recombination protein RAD54-like	-0.211873	2.72617	0.374624	0.540494	0.984598
LOC116917238	eukaryotic translation initiation factor 2-alpha kinase 1	0.122039	4.25049	0.274655	0.600226	0.988358
LOC116917239	neurogenic locus Notch protein	-1.46052	3.90529	2.84381	0.0917263	0.629058
LOC116917240	LIM/homeobox protein Lhx9	1.29227	3.4803	4.67022	0.0306899	0.37835
LOC116917241	malonate--CoA ligase ACSF3, mitochondrial	-1.10033	6.25471	10.0645	0.00151154	0.0580783
LOC116917242	negative elongation factor B	0.270028	3.35339	0.880972	0.347936	0.942825
LOC116917243	malonate--CoA ligase ACSF3, mitochondrial	-0.149652	4.80132	0.384261	0.535332	0.984598
LOC116917244	carboxylesterase 4A	-1.12835	3.62664	6.12772	0.0133079	0.232579
LOC116917245	uncharacterized LOC116917245	-0.0316881	5.23522	0.0191328	0.889987	0.994974
LOC116917246	early growth response protein 1-A	-0.109856	5.31763	0.204221	0.651335	0.990338
LOC116917247	rab-like protein 6	0.0881342	4.43576	0.134741	0.713566	0.993227
LOC116917248	serine palmitoyltransferase 2	0.234088	6.73157	0.904466	0.341587	0.940524
LOC116917249	sonic hedgehog protein A	0.878415	3.01647	3.31005	0.0688575	0.551482
LOC116917251	pyruvate kinase	-0.341867	8.03862	0.662329	0.415739	0.97136
LOC116917252	neurotrophin 1	0.543554	4.5653	0.204308	0.651265	0.990338
LOC116917253	uncharacterized LOC116917253	-0.234789	2.19693	0.490319	0.483785	0.976418
LOC116917254	large neutral amino acids transporter small subunit 1	0.755816	-0.306915	1.05695	0.303911	0.920655
LOC116917255	protein disulfide-isomerase	0.3253	10.3269	1.13608	0.286481	0.906947
LOC116917257	TOM1-like protein 2	-0.0112876	5.68072	0.0020064	0.964272	0.997228
LOC116917258	endoglucanase E-4-like	0.695112	5.69262	4.15475	0.041518	0.448686
LOC116917259	reticulon-3	0.0502878	8.54753	0.0217386	0.882785	0.994974
LOC116917260	zinc metalloproteinase nas-6	2.6319	3.88043	3.66281	0.0556397	0.511311
LOC116917261	glycosaminoglycan xylosylkinase-like	0.200076	3.23887	0.464479	0.495538	0.97743
LOC116917262	fumarylacetoacetase	-0.0430221	6.16018	0.0210042	0.884767	0.994974
LOC116917265	angiogenic factor with G patch and FHA domains 1	0.520236	2.97211	2.44548	0.117863	0.687689
LOC116917266	tachykinin-like peptides receptor 99D	-0.0988876	2.45655	0.109606	0.740593	0.99356
LOC116917267	extensin-2	0.245258	7.51038	0.035915	0.849691	0.994648
LOC116917268	flotillin-1	-0.102665	6.16502	0.173536	0.676988	0.991286
LOC116917269	lachesin	-0.14738	5.08999	0.265109	0.606632	0.988358
LOC116917270	DNA topoisomerase 3-beta-1	-0.089005	4.71269	0.121571	0.727337	0.993415
LOC116917271	gastric triacylglycerol lipase	-0.45141	3.95801	1.64751	0.199298	0.836619
LOC116917272	syntaxin-5	-0.0714833	5.34207	0.103303	0.747902	0.993571
LOC116917273	cystathionine gamma-lyase	-0.265328	7.12617	0.372815	0.541474	0.984598
LOC116917275	cytohesin-1	0.0100439	7.05986	0.00122986	0.972024	0.997228
LOC116917276	uncharacterized LOC116917276	-0.0561956	2.73073	0.021852	0.882482	0.994974
LOC116917277	required for meiotic nuclear division protein 1 homolog	-0.296308	5.25564	1.19041	0.275247	0.900975
LOC116917278	uncharacterized LOC116917278	-0.104969	2.4245	0.0484727	0.825743	0.994648
LOC116917279	alpha-(1,3)-fucosyltransferase C	0.835407	1.14264	2.41678	0.120042	0.694442
LOC116917282	S-adenosylmethionine synthase	-0.87888	8.8132	5.06465	0.0244186	0.332911
LOC116917283	cystathionine gamma-lyase	-0.102556	7.81098	0.120794	0.728175	0.9935
LOC116917284	failed axon connections	-0.0216391	8.23878	0.00366979	0.951695	0.997228
LOC116917285	mannan endo-1,4-beta-mannosidase	0.318309	2.98665	1.22652	0.268084	0.893385
LOC116917286	uncharacterized LOC116917286	-0.20585	5.8112	0.784825	0.37567	0.955999
LOC116917287	compound eye opsin BCRH2	-0.377611	3.124	0.778663	0.37755	0.956736
LOC116917288	glucoside xylosyltransferase 2	0.0907589	4.74367	0.146233	0.702162	0.9925
LOC116917289	pre-mRNA-splicing factor 38A	0.117413	4.18931	0.159518	0.689601	0.991663
LOC116917290	SWI/SNF-related matrix-associated actin-dependent regulator of chromatin subfamily B member 1-A	0.0578601	4.62285	0.0454213	0.831231	0.994648
LOC116917291	uncharacterized LOC116917291	0.561466	1.70108	2.73534	0.0981507	0.643648
LOC116917292	luc7-like protein 3	0.290328	6.74738	1.11402	0.291211	0.911613
LOC116917293	gamma-soluble NSF attachment protein	0.182302	4.63416	0.537065	0.463652	0.976418
LOC116917296	G-protein coupled receptor 143	-0.311086	4.09246	1.2473	0.264069	0.890383
LOC116917298	probable very-long-chain enoyl-CoA reductase art-1	0.499095	5.61795	2.52315	0.112187	0.674175
LOC116917299	ubiquitin-conjugating enzyme E2 T	-0.0477854	4.97668	0.0334034	0.854982	0.994974
LOC116917300	phytanoyl-CoA dioxygenase domain-containing protein 1	-0.0674636	4.90453	0.051886	0.819813	0.994648
LOC116917301	alpha/beta hydrolase domain-containing protein 17B	0.270536	5.32489	0.923955	0.336439	0.937913
LOC116917302	N(G),N(G)-dimethylarginine dimethylaminohydrolase 1	0.0216265	5.84741	0.00746809	0.931134	0.997228
LOC116917303	cyclin-Q	0.222544	4.63148	0.551972	0.457513	0.976165
LOC116917304	elongation of very long chain fatty acids protein 7	0.115606	3.9289	0.0609017	0.805076	0.994648
LOC116917305	ran-binding protein 10	0.458767	1.17973	1.46547	0.226061	0.862749
LOC116917307	corrinoid adenosyltransferase	0.147556	4.68502	0.3554	0.551072	0.98511
LOC116917308	uncharacterized LOC116917308	-0.220674	4.06686	0.62924	0.427634	0.971544
LOC116917309	uncharacterized LOC116917309	0.2999	2.489	0.53513	0.464458	0.976418
LOC116917310	ras-related protein Rab-3	0.611235	4.04432	2.80717	0.0938436	0.633583
LOC116917311	transmembrane protein 134	0.26969	3.9318	1.03184	0.309727	0.925058
LOC116917313	28S ribosomal protein S18b, mitochondrial	0.0309091	4.4352	0.0147314	0.903396	0.994974
LOC116917314	uncharacterized LOC116917314	0.0928307	3.8825	0.117742	0.731496	0.9935
LOC116917315	bcl-2-like protein 1	0.18443	2.56746	0.451562	0.501594	0.981293
LOC116917317	uncharacterized LOC116917317	-0.794718	-0.912238	0.301056	0.583221	0.988358
LOC116917318	60S ribosomal protein L36	0.289776	9.37706	0.731317	0.392457	0.963867
LOC116917319	protein SREK1IP1	0.0934039	5.35391	0.152431	0.696223	0.9925
LOC116917321	histone H3	-0.151603	4.70972	0.136445	0.711841	0.99286
LOC116917322	mitochondrial import inner membrane translocase subunit TIM16	-0.147091	3.25959	0.223711	0.636226	0.989569
LOC116917323	plasma membrane calcium-transporting ATPase 3	-0.482702	6.58633	0.838695	0.35977	0.94752
LOC116917324	gastrula zinc finger protein XlCGF32.1	-0.0223236	1.40763	0.00276577	0.958058	0.997228
LOC116917325	extensin-2	0.88549	10.4777	0.466386	0.494654	0.97743
LOC116917326	sucrose non-fermenting protein kinase 1	-0.224058	4.12223	0.644203	0.422193	0.971463
LOC116917327	uncharacterized LOC116917327	-0.316379	3.23961	0.525651	0.468441	0.976418
LOC116917329	uncharacterized LOC116917329	0.05597	2.46627	0.0251328	0.874037	0.994974
LOC116917330	uncharacterized LOC116917330	0.554309	0.444553	1.62123	0.202921	0.841613
LOC116917331	uncharacterized LOC116917331	-0.253629	3.12909	0.301741	0.582793	0.988358
LOC116917334	uncharacterized LOC116917334	-0.241536	-0.397656	0.301895	0.582697	0.988358
LOC116917335	uncharacterized LOC116917335	0.277545	0.432424	0.399526	0.527334	0.982962
LOC116917338	uncharacterized LOC116917338	-1.1766	-0.105524	5.49735	0.0190454	0.286249
LOC116917339	uncharacterized LOC116917339	-0.272767	5.72633	1.23726	0.266	0.892096
LOC116917347	uncharacterized LOC116917347	1.17384	7.63088	2.99956	0.083287	0.600631
LOC116917348	myocyte-specific enhancer factor 2	-0.0131461	5.95937	0.00188245	0.965393	0.997228
LOC116917349	prenylcysteine oxidase	-0.252097	4.30572	0.559168	0.454596	0.97506
LOC116917350	zinc finger CCCH domain-containing protein 48	-0.158551	5.69626	0.132627	0.715724	0.993352
LOC116917352	phenylalanine--tRNA ligase, mitochondrial	-0.0424682	3.61473	0.0306762	0.860965	0.994974
LOC116917353	extensin	1.11556	7.6835	1.37974	0.240146	0.87547
LOC116917359	uncharacterized LOC116917359	-0.540307	2.34224	2.18776	0.139112	0.738683
LOC116917360	uncharacterized LOC116917360	0.858671	-0.466204	1.0756	0.299685	0.918244
LOC116917363	uncharacterized LOC116917363	-0.697278	2.63434	1.37075	0.241684	0.87547
LOC116917364	aquaporin-7	-0.464781	7.50016	2.23334	0.135061	0.727718
LOC116917366	aquaporin-10	-0.567762	1.07293	0.98361	0.321309	0.931945
LOC116917367	uncharacterized LOC116917367	0.650952	2.89645	2.65627	0.103142	0.654504
LOC116917368	uncharacterized LOC116917368	0.0944731	6.79142	0.0421527	0.837329	0.994648
LOC116917369	uncharacterized LOC116917369	0.926713	-0.051307	3.12508	0.0770962	0.581222
LOC116917371	uncharacterized LOC116917371	-0.0565725	5.81018	0.0209338	0.884959	0.994974
LOC116917372	protein FAM151B	2.32292	0.824526	5.30233	0.0212969	0.306143
LOC116917373	tyrosine-protein phosphatase non-receptor type 4	-0.140931	4.22026	0.359271	0.548911	0.98511
LOC116917374	probable protein disulfide-isomerase A4	0.779111	4.52297	6.25141	0.0124095	0.224166
LOC116917375	F-box only protein 21	-0.0644912	2.86655	0.0543159	0.815717	0.994648
LOC116917378	troponin C	-0.918248	6.66884	4.95128	0.0260713	0.343626
LOC116917380	uncharacterized LOC116917380	-0.270328	4.75145	1.1287	0.288053	0.908225
LOC116917381	uncharacterized LOC116917381	-0.418425	3.65227	2.32319	0.127459	0.711171
LOC116917382	DNA N6-methyl adenine demethylase	0.0748343	5.92186	0.0657559	0.797619	0.994648
LOC116917383	GTP-binding protein Di-Ras2	0.0265463	3.31741	0.00937177	0.922879	0.997228
LOC116917384	uncharacterized LOC116917384	-0.0119093	3.55961	0.000226645	0.987989	0.997807
LOC116917388	F-box DNA helicase 1	-0.418847	6.10938	1.79445	0.180385	0.808779
LOC116917389	secretin receptor	0.25292	6.05739	0.538135	0.463206	0.976412
LOC116917390	PH and SEC7 domain-containing protein	0.293518	5.99412	1.36933	0.241927	0.87547
LOC116917391	keratin-associated protein 5-9	-0.791949	0.995121	0.897387	0.343483	0.941689
LOC116917393	proteoglycan 4	-0.214789	0.200109	0.074488	0.784911	0.994648
LOC116917401	DE-cadherin	0.0664217	6.53766	0.055687	0.813447	0.994648
LOC116917402	STAM-binding protein	-0.132434	5.05703	0.270527	0.602978	0.988358
LOC116917403	nucleolar complex protein 3 homolog	0.0143225	5.4125	0.0018645	0.965558	0.997228
LOC116917404	density-regulated protein homolog	0.245641	4.36941	0.865797	0.352121	0.943572
LOC116917405	39S ribosomal protein L43, mitochondrial	0.406987	5.53044	2.61592	0.105796	0.65826
LOC116917408	paxillin	-0.154206	7.69821	0.267165	0.60524	0.988358
LOC116917409	uncharacterized LOC116917409	0.00404683	6.21541	0.00029189	0.986369	0.997627
LOC116917410	TNF receptor-associated factor 4	-0.0627753	5.36617	0.0456336	0.830843	0.994648
LOC116917411	huntingtin-interacting protein K	0.595859	3.74351	4.30304	0.0380443	0.425808
LOC116917412	39S ribosomal protein L16, mitochondrial	0.261162	5.05437	0.865335	0.35225	0.943572
LOC116917415	RRP15-like protein	-0.114961	4.68873	0.126259	0.722343	0.993405
LOC116917416	uncharacterized LOC116917416	-1.99445	-0.453445	3.54855	0.0595974	0.525399
LOC116917417	uncharacterized LOC116917417	-0.124431	3.59444	0.155475	0.693358	0.992342
LOC116917418	G patch domain-containing protein 3	-0.197294	3.80833	0.64007	0.423685	0.971463
LOC116917419	28S ribosomal protein S29, mitochondrial	0.396165	4.8794	2.01749	0.155496	0.758591
LOC116917420	uncharacterized LOC116917420	0.983762	-0.00459519	2.69009	0.100974	0.649797
LOC116917421	tetratricopeptide repeat protein 9C	0.114271	3.52606	0.170033	0.680083	0.991451
LOC116917422	uncharacterized LOC116917422	-0.0876955	4.67294	0.135625	0.712669	0.992903
LOC116917423	probable rhodanese domain-containing dual specificity protein phosphatase	1.03865	2.34865	4.80964	0.028301	0.361524
LOC116917425	doublesex- and mab-3-related transcription factor A2	1.94809	-0.668787	3.34701	0.0673274	0.546745
LOC116917426	glycogen debranching enzyme	-0.357432	6.72345	1.52749	0.216489	0.853102
LOC116917427	traB domain-containing protein	-0.0466426	6.07426	0.035615	0.850313	0.994648
LOC116917431	uncharacterized LOC116917431	0.59545	0.149677	2.74021	0.0978518	0.642764
LOC116917435	vigilin	0.354164	8.30733	1.01823	0.312939	0.927188
LOC116917436	receptor-type tyrosine-protein phosphatase N2	-0.184676	4.7531	0.393353	0.530542	0.983569
LOC116917437	uncharacterized LOC116917437	-0.16462	-1.53164	0.0327113	0.856475	0.994974
LOC116917438	hrp65 protein	-0.14982	4.26174	0.366376	0.544986	0.984598
LOC116917440	uncharacterized LOC116917440	0.0850609	0.825662	0.0348834	0.85184	0.994648
LOC116917443	uncharacterized LOC116917443	0.0270114	-0.63369	0.000679585	0.979202	0.997267
LOC116917446	elongation factor-like GTPase 1	0.351326	4.26508	1.6046	0.205253	0.842293
LOC116917448	glycine-rich cell wall structural protein	-1.26824	4.66827	3.41878	0.0644588	0.5397
LOC116917451	meiosis regulator and mRNA stability factor 1	-0.261773	6.73052	0.960337	0.327102	0.934388
LOC116917456	uncharacterized LOC116917456	-0.0566371	0.832183	0.0254886	0.873156	0.994974
LOC116917457	multiple coagulation factor deficiency protein 2 homolog	-1.38635	1.12757	4.41708	0.0355809	0.40918
LOC116917458	E3 ubiquitin-protein ligase synoviolin B	0.0300609	7.18736	0.0115862	0.914282	0.995611
LOC116917459	BTB/POZ domain-containing protein 9	-0.254526	6.66483	0.824774	0.363788	0.949426
LOC116917460	homeobox protein unc-42	0.588121	1.56211	1.9074	0.167252	0.782258
LOC116917461	speedy protein A	-0.250631	1.71562	0.359737	0.548652	0.98511
LOC116917462	39S ribosomal protein L49, mitochondrial	0.138438	4.57028	0.314834	0.574729	0.988358
LOC116917463	calcineurin subunit B type 2	0.0965623	5.83602	0.181893	0.669751	0.990973
LOC116917467	uncharacterized LOC116917467	0.324508	3.61091	0.187881	0.664686	0.990973
LOC116917468	serine/threonine-protein kinase par-1	0.032323	5.78164	0.0147707	0.903267	0.994974
LOC116917469	ATP-binding cassette sub-family D member 3	0.173999	5.12495	0.523376	0.469405	0.976418
LOC116917470	pleckstrin homology domain-containing family F member 2	0.00779138	4.65922	0.000985023	0.974962	0.997267
LOC116917471	structure-specific endonuclease subunit slx1	-0.0970921	3.32654	0.0804292	0.776717	0.994648
LOC116917472	sex-lethal homolog	0.314197	6.67147	0.992704	0.319082	0.931271
LOC116917473	TLC domain-containing protein 2	0.19679	3.6933	0.597602	0.439494	0.972774
LOC116917474	aprataxin	-0.137438	1.51395	0.149904	0.698627	0.9925
LOC116917481	ATP-dependent RNA helicase DHX30	0.26291	2.81772	0.597313	0.439605	0.972774
LOC116917483	homocysteine-responsive endoplasmic reticulum-resident ubiquitin-like domain member 2 protein	-0.231536	6.95034	0.669989	0.413055	0.97136
LOC116917484	RAB11-binding protein RELCH homolog	-0.351734	3.97093	1.2382	0.265818	0.892096
LOC116917485	nucleoside diphosphate-linked moiety X motif 19	-0.118836	4.76077	0.241626	0.623034	0.98837
LOC116917487	uncharacterized LOC116917487	1.18181	7.04737	2.85244	0.0912353	0.628551
LOC116917490	regulator of G-protein signaling 12	0.14203	5.55304	0.281274	0.595867	0.988358
LOC116917491	protein RRP5 homolog	-0.130528	6.06881	0.178024	0.673077	0.990973
LOC116917492	sushi, von Willebrand factor type A, EGF and pentraxin domain-containing protein 1	-0.0155132	5.20465	0.00241558	0.960801	0.997228
LOC116917493	uncharacterized LOC116917493	-0.119655	5.20632	0.177321	0.673685	0.990973
LOC116917494	uncharacterized LOC116917494	0.646469	5.61759	0.726476	0.394028	0.964628
LOC116917495	actin-binding LIM protein 1	-0.232099	7.47219	0.625667	0.428949	0.972231
LOC116917496	annulin	-0.0325343	6.91192	0.00774403	0.929877	0.997228
LOC116917497	far upstream element-binding protein 1	0.0805697	8.13384	0.0792442	0.778324	0.994648
LOC116917498	zinc finger protein 383	0.0360839	3.79246	0.021129	0.884428	0.994974
LOC116917499	uncharacterized LOC116917499	-0.356989	5.02167	1.54801	0.21343	0.850708
LOC116917500	facilitated trehalose transporter Tret1-2 homolog	-0.0256893	5.40254	0.00728715	0.931971	0.997228
LOC116917501	transmembrane protein 8B	0.158771	3.52944	0.264928	0.606754	0.988358
LOC116917502	zinc finger C2HC domain-containing protein 1A	-0.274683	5.21324	0.584415	0.444587	0.973331
LOC116917503	B-cell linker protein	-0.178002	4.52037	0.488928	0.484406	0.976418
LOC116917504	zinc finger protein 135	0.0895435	3.62649	0.0915047	0.762273	0.994648
LOC116917505	QRFP-like peptide receptor	0.83688	1.6534	2.09795	0.147497	0.744978
LOC116917506	transcription factor SPT20 homolog	0.0532668	4.68815	0.0307026	0.860906	0.994974
LOC116917507	steroidogenic acute regulatory protein-like	0.358743	4.83789	2.29236	0.130012	0.717974
LOC116917508	uncharacterized LOC116917508	0.32732	4.0638	0.77371	0.379072	0.957938
LOC116917509	ribonuclease 3	-0.0878554	5.16849	0.106081	0.744651	0.993571
LOC116917510	mannose-1-phosphate guanyltransferase alpha	-0.0221499	4.10496	0.00893789	0.92468	0.997228
LOC116917511	DNA primase small subunit	0.492088	2.79335	1.60667	0.204961	0.842293
LOC116917512	3'-5' exoribonuclease 1	0.0398945	3.59261	0.0249928	0.874385	0.994974
LOC116917513	heparin sulfate O-sulfotransferase	0.0415723	2.86063	0.0164806	0.897851	0.994974
LOC116917514	uncharacterized LOC116917514	0.305055	1.01405	0.599339	0.43883	0.972774
LOC116917515	ubiquitin carboxyl-terminal hydrolase isozyme L5	0.100799	5.12158	0.143002	0.705315	0.9925
LOC116917516	zinc finger protein 813	0.184966	5.96067	0.412744	0.52058	0.982459
LOC116917517	E3 ubiquitin-protein ligase TRIM71	0.964547	1.98751	1.14997	0.283555	0.906378
LOC116917518	ATP synthase subunit e, mitochondrial	-0.0543327	6.85877	0.0406298	0.840254	0.994648
LOC116917519	uncharacterized LOC116917519	-0.678746	3.09048	5.11659	0.0236981	0.329651
LOC116917520	uncharacterized LOC116917520	0.323477	-0.210831	0.296366	0.586169	0.988358
LOC116917521	uncharacterized LOC116917521	0.919453	-0.604502	2.28192	0.13089	0.719391
LOC116917522	uncharacterized LOC116917522	1.0088	-0.900623	1.24768	0.263996	0.890383
LOC116917524	uncharacterized LOC116917524	-0.661965	0.738836	1.79833	0.179914	0.807871
LOC116917527	uncharacterized LOC116917527	-0.306078	1.31301	0.710829	0.399169	0.966188
LOC116917528	bromodomain-containing protein 7	0.216372	5.06955	0.647218	0.421109	0.971463
LOC116917529	cell wall protein DAN4	-1.10857	2.43093	2.26894	0.13199	0.721232
LOC116917530	uncharacterized LOC116917530	-0.277461	2.18591	0.396243	0.529036	0.983569
LOC116917531	conserved oligomeric Golgi complex subunit 3	0.214097	4.9747	0.755862	0.384627	0.960015
LOC116917533	mucin-2	-0.575255	5.22684	0.252172	0.61555	0.988358
LOC116917534	probable endochitinase	-1.22295	4.99909	5.03318	0.0248663	0.335973
LOC116917535	geranylgeranyl transferase type-2 subunit alpha	-0.119108	4.24628	0.185899	0.666352	0.990973
LOC116917536	protein obstructor-E	-0.663691	3.99836	0.254164	0.614159	0.988358
LOC116917537	adenine phosphoribosyltransferase	0.191314	3.96205	0.46815	0.49384	0.97743
LOC116917538	NEDD8	0.347232	3.57995	2.02282	0.154951	0.758591
LOC116917539	integumentary mucin C.1	-0.519391	5.1985	0.354136	0.551781	0.98511
LOC116917540	tudor domain-containing protein 7	-0.0588187	5.32671	0.0608339	0.805183	0.994648
LOC116917541	glutamine synthetase	0.376375	9.83729	1.09152	0.296135	0.91568
LOC116917542	CCR4-NOT transcription complex subunit 10-A	0.254023	3.73892	1.06186	0.302792	0.919854
LOC116917543	putative peptidyl-prolyl cis-trans isomerase dodo	0.169002	5.28943	0.425659	0.514127	0.981799
LOC116917544	F-box/LRR-repeat protein 6	0.137872	3.31607	0.158642	0.69041	0.991663
LOC116917545	uncharacterized LOC116917545	-0.244388	0.601329	0.180915	0.670588	0.990973
LOC116917546	uncharacterized LOC116917546	-0.02998	1.30589	0.00788137	0.929259	0.997228
LOC116917547	piwi-like protein Siwi	-0.485203	5.48928	2.00909	0.156359	0.758874
LOC116917548	regulator of G-protein signaling 17	0.93085	4.31434	6.58068	0.0103092	0.204729
LOC116917549	stress-70 protein, mitochondrial	0.324399	7.54864	0.883975	0.347115	0.942091
LOC116917550	cytochrome b-c1 complex subunit Rieske, mitochondrial	-0.22429	8.05823	0.608339	0.435414	0.972774
LOC116917551	uncharacterized LOC116917551	0.383058	-0.166045	0.321448	0.570739	0.988358
LOC116917552	uncharacterized LOC116917552	4.22064	5.56419	5.63197	0.0176358	0.274527
LOC116917553	uncharacterized LOC116917553	0.327048	5.20587	1.63859	0.200518	0.837836
LOC116917554	uncharacterized LOC116917554	-0.0484344	2.81386	0.0219877	0.88212	0.994974
LOC116917555	keratin-associated protein 19-2	2.38638	3.05901	2.02204	0.155031	0.758591
LOC116917556	uncharacterized LOC116917556	1.81866	4.82822	2.72596	0.0987289	0.644791
LOC116917557	bridging integrator 3	0.18809	3.455	0.403811	0.525128	0.982596
LOC116917558	neurobeachin	0.501489	5.99221	2.52849	0.111807	0.673752
LOC116917559	drebrin-like protein B	-0.0265332	6.32734	0.0113492	0.91516	0.995846
LOC116917560	protein mab-21	0.85314	4.14345	2.51994	0.112415	0.674175
LOC116917561	uncharacterized LOC116917561	0.519864	4.37518	1.36388	0.242867	0.87547
LOC116917562	ribosome-binding protein 1	0.197771	4.51331	0.256449	0.61257	0.988358
LOC116917563	protein HGH1 homolog	-0.140562	4.18542	0.256566	0.612489	0.988358
LOC116917564	transaldolase	0.373526	5.67624	1.17949	0.27746	0.902209
LOC116917565	mitochondrial import inner membrane translocase subunit Tim22	0.289403	3.06181	0.935063	0.333551	0.93714
LOC116917566	ribonuclease P/MRP protein subunit POP5	-0.00344316	2.7633	9.61e-05	0.992179	0.998247
LOC116917567	uncharacterized LOC116917567	-0.00936057	5.20245	0.000969549	0.97516	0.997267
LOC116917568	uncharacterized LOC116917568	1.56792	7.55813	1.64263	0.199965	0.837497
LOC116917569	uncharacterized LOC116917569	0.0723063	5.49646	0.0658448	0.797486	0.994648
LOC116917570	uncharacterized LOC116917570	-0.0271532	2.03907	0.00709388	0.932877	0.997228
LOC116917571	U-scoloptoxin(01)-Cw1a	3.0191	0.347543	7.0904	0.00774982	0.16945
LOC116917573	ras-related protein Rab-23	0.679727	4.7922	5.09437	0.0240037	0.330243
LOC116917574	transmembrane 9 superfamily member 4	0.345075	4.68403	1.47205	0.225022	0.862749
LOC116917575	ubiquitin carboxyl-terminal hydrolase 14	0.365096	5.37281	1.46663	0.225879	0.862749
LOC116917577	uncharacterized LOC116917577	-0.363148	1.29822	0.324211	0.569088	0.988358
LOC116917580	COP9 signalosome complex subunit 7b	0.0423381	4.30769	0.0225658	0.880592	0.994974
LOC116917581	cohesin subunit SA-1	0.164543	5.91302	0.402305	0.525901	0.982962
LOC116917582	elongation of very long chain fatty acids protein	1.20564	6.34905	0.996043	0.31827	0.931271
LOC116917585	inositol-trisphosphate 3-kinase C	0.0161172	6.55765	0.00418455	0.948422	0.997228
LOC116917587	uncharacterized LOC116917587	1.41476	0.301636	2.42758	0.119217	0.691836
LOC116917589	probable serine/threonine-protein kinase DDB_G0268876	1.13385	-0.135911	3.62154	0.0570359	0.516021
LOC116917590	uncharacterized LOC116917590	0.853068	1.69502	1.8573	0.172936	0.792122
LOC116917591	uncharacterized LOC116917591	1.0702	4.68372	1.86742	0.171771	0.790162
LOC116917592	uncharacterized LOC116917592	0.134202	2.99835	0.174279	0.676337	0.991286
LOC116917593	uncharacterized LOC116917593	-0.109631	-0.243604	0.0106962	0.917628	0.996275
LOC116917596	alpha-(1,3)-fucosyltransferase C	0.244386	-0.478563	0.112461	0.73736	0.9935
LOC116917597	TBC1 domain family member 13	0.0603553	4.25119	0.0539716	0.816291	0.994648
LOC116917598	zinc finger protein 552	-0.291969	3.35757	0.633869	0.42594	0.971463
LOC116917599	uncharacterized LOC116917599	-0.622084	3.35924	3.35745	0.0669014	0.546265
[truncated: 13,067 more rows]

## Sheet: FLU_L
Table S2. Differential expression analysis. The table reports the EdgeR Likelihood Ratio test (LRTest) output for the test performed (“CTRL vs FLU-L”). NCBI gene ID, gene description, log2 fold change (logFC), mean log count per millions (logCPM), nominal p-value and false discovery rate (FDR) are reported for all the genes evaluated. Genes significantly (FDR ≤ 0.05; logFC ≥ 0.6) upregulated by F…
GeneID	Gene Description	logFC	logCPM	LR	PValue	FDR
LOC116924007	peroxidase	7.6859	2.21513	15.4141	8.63e-05	0.0361319
LOC116929091	transcription factor Sox-1	4.73159	2.39826	14.9607	0.000109776	0.0435203
LOC116927249	uncharacterized LOC116927249	4.51932	3.67416	21.6795	3.22e-06	0.00373397
LOC116921321	pro-resilin	4.30417	2.45517	17.6694	2.63e-05	0.0172147
LOC116918153	uncharacterized LOC116918153	4.14171	1.43114	17.7607	2.51e-05	0.0171542
LOC123466407	WAS/WASL-interacting protein family member 3-like	3.62728	-0.235732	23.9831	9.72e-07	0.00183014
LOC116922194	uncharacterized LOC116922194	3.19185	1.34222	16.2415	5.58e-05	0.0280006
LOC116930068	uncharacterized LOC116930068	3.09077	1.972	14.7017	0.000125931	0.0480372
LOC116916560	beta-1,3-galactosyltransferase 5	3.08736	-0.000853374	29.2442	6.38e-08	0.00023285
LOC116916842	uncharacterized LOC116916842	2.87637	-0.930638	18.5874	1.62e-05	0.0128678
LOC116931851	glutamate [NMDA] receptor subunit 1	2.47969	-1.14077	14.6777	0.000127546	0.0480372
LOC116915454	uncharacterized LOC116915454	2.37197	4.90196	15.7398	7.27e-05	0.0322031
LOC116927635	uncharacterized LOC116927635	2.17834	5.21578	14.5656	0.000135364	0.048799
LOC116931905	uncharacterized LOC116931905	1.5129	0.181346	16.5399	4.76e-05	0.0247469
LOC116923045	cyclin-dependent kinase inhibitor 1C	-7.09248	6.38092	22.3273	2.3e-06	0.00333083
LOC116923048	vitelline membrane protein Vm26Ab	-6.83184	5.27321	49.3016	2.19e-12	1.65e-08
LOC116923969	peroxidase	-5.11434	5.52919	22.0523	2.65e-06	0.00333083
LOC116916397	elongation of very long chain fatty acids protein AAEL008004	-3.58346	0.72359	19.8103	8.55e-06	0.00858915
LOC116929086	uncharacterized LOC116929086	-3.33346	6.0353	55.9029	7.61e-14	1.15e-09
LOC116920773	venom allergen 5.01	-3.32552	5.63051	32.8748	9.83e-09	4.94e-05
LOC116920723	chymotrypsin-C-like	-3.19132	4.02422	26.4943	2.64e-07	0.00066365
LOC116931419	keratin-associated protein 19-2	-2.83708	3.97672	17.0569	3.63e-05	0.0195182
LOC116923073	uncharacterized LOC116923073	-2.81642	5.06534	18.0111	2.2e-05	0.0162411
LOC116924554	C-X-C chemokine receptor type 4	-2.67226	-1.12956	17.9533	2.26e-05	0.0162411
LOC116926321	carbonic anhydrase 2	-2.45131	5.07593	14.5561	0.000136048	0.048799
LOC116932778	uncharacterized LOC116932778	-2.44585	-1.00355	14.5052	0.000139775	0.0489699
LOC116920709	uncharacterized LOC116920709	-2.4364	4.82832	28.873	7.73e-08	0.00023285
LOC116919043	solute carrier family 13 member 5	-2.28968	0.532636	17.2049	3.36e-05	0.0194437
LOC116916249	NADPH oxidase 5	-2.2842	1.29655	15.6319	7.69e-05	0.033119
LOC116920714	trypsin	-2.23442	8.91902	18.6364	1.58e-05	0.0128678
LOC116929479	uncharacterized LOC116929479	-2.04206	2.52531	14.9787	0.000108734	0.0435203
LOC116920726	trypsin	-1.98866	4.68087	21.4624	3.61e-06	0.0038828
LOC116932052	calcium/calmodulin-dependent protein kinase kinase 2	-1.9481	3.50336	22.6135	1.98e-06	0.00331584
LOC123470088	DNA-directed RNA polymerase II subunit RPB7	-1.87491	0.284914	15.9408	6.54e-05	0.0313799
LOC116917086	uncharacterized LOC116917086	-1.85224	4.65065	15.7624	7.18e-05	0.0322031
LOC116918914	uncharacterized LOC116918914	-1.84728	5.46764	24.7828	6.42e-07	0.001381
LOC116932055	protein spaetzle 3	-1.84065	3.67146	17.0752	3.59e-05	0.0195182
LOC116935088	bestrophin-2-like	-1.71016	-0.0310063	17.2288	3.31e-05	0.0194437
LOC116927917	phosrestin-2	-1.54712	4.69169	18.8941	1.38e-05	0.012245
LOC116926203	UPF0462 protein C4orf33 homolog	-1.41979	5.19024	22.2139	2.44e-06	0.00333083
LOC116921549	probable glutathione S-transferase 7	-1.40936	1.00963	19.3822	1.07e-05	0.0100745
LOC116922882	facilitated trehalose transporter Tret1	-1.2848	4.71054	17.3326	3.14e-05	0.0194437
LOC116928363	uncharacterized LOC116928363	-1.26787	6.55423	15.9035	6.67e-05	0.0313799
LOC123473890	lithostathine-1-like	-2.43517	0.861302	14.1777	0.000166329	0.056949
LOC116927451	CCAAT/enhancer-binding protein alpha	-2.58646	8.30666	14.0835	0.000174871	0.0584129
LOC116918420	bumetanide-sensitive sodium-(potassium)-chloride cotransporter	-1.4296	5.3642	14.0463	0.00017836	0.0584129
LOC116930428	uncharacterized LOC116930428	-2.22894	0.470984	13.9383	0.000188913	0.0594165
LOC123471171	glycine-rich cell wall structural protein 1.8-like	-2.55219	1.30624	13.9343	0.000189313	0.0594165
LOC116925336	protein obstructor-E	-1.35401	4.55288	13.8726	0.000195634	0.0601476
LOC116931577	proteoglycan 4	6.64506	1.91253	13.8281	0.000200314	0.0603546
LOC116929158	cytochrome P450 3A9	-3.27504	-0.532047	13.7759	0.000205966	0.0608408
LOC116917970	alpha-adducin	-1.30852	2.30697	13.7323	0.000210802	0.0610717
LOC116932535	organic cation transporter protein	-2.41313	1.12386	13.6629	0.000218732	0.0621736
LOC116915497	uncharacterized LOC116915497	-2.98099	4.84949	13.4675	0.000242732	0.0668344
LOC116929083	histidine-rich glycoprotein	3.86738	2.80044	13.436	0.000246848	0.0668344
LOC116920715	trypsin	-1.60598	6.99272	13.4239	0.000248439	0.0668344
LOC116918005	bestrophin-2	-1.48239	3.80303	13.2726	0.000269319	0.0711806
LOC123466512	gamete and mating-type specific protein A-like	7.28121	-0.278853	13.165	0.000285222	0.0727067
LOC123468033	mRNA-capping enzyme-like	-2.16313	1.24131	13.1419	0.000288758	0.0727067
LOC116920737	coagulation factor XI	-1.73819	7.0429	13.1367	0.000289572	0.0727067
LOC116931925	bone morphogenetic protein 2	-1.61852	2.49297	12.9867	0.00031371	0.077476
LOC116926411	heparan sulfate 2-O-sulfotransferase 1	2.61361	0.990675	12.8542	0.000336731	0.081236
LOC116916527	shematrin-like protein 2	-2.86124	3.86181	12.8376	0.000339719	0.081236
LOC123467778	heat shock protein 110-like	3.43814	-0.741601	12.8034	0.000345992	0.081353
LOC116923651	leucine-rich repeat and immunoglobulin-like domain-containing nogo receptor-interacting protein 3	-1.43679	6.75429	12.7765	0.000351009	0.081353
LOC123470576	mRNA-capping enzyme-like	-2.22274	-1.25017	12.7353	0.000358816	0.0819025
LOC116934554	probable chitinase 10	-1.01148	7.08449	12.6277	0.000380068	0.0852362
LOC116929032	uncharacterized LOC116929032	-2.02974	-0.364407	12.5973	0.000386306	0.0852362
LOC116927926	gustatory and odorant receptor 24	1.69244	3.129	12.5457	0.000397126	0.0852362
LOC116916719	uncharacterized LOC116916719	1.59891	5.93565	12.5271	0.000401089	0.0852362
LOC116927645	Usher syndrome type-1G protein homolog	-1.06659	4.73796	12.5225	0.000402081	0.0852362
LOC116929172	cytochrome P450 3A9-like	-2.05544	1.11818	12.4849	0.000410244	0.0852362
LOC116925386	uncharacterized LOC116925386	1.46682	2.96099	12.4712	0.000413285	0.0852362
LOC116929650	calphotin	5.48616	2.06215	12.4456	0.000418981	0.0852362
LOC116931682	laminin subunit beta-1-like	-3.07365	2.07712	12.4218	0.000424342	0.0852362
LOC116924490	trypsin-1	-3.16111	3.70483	12.3789	0.000434221	0.0860729
LOC116919866	uncharacterized LOC116919866	-2.50088	-1.06615	12.265	0.000461537	0.0893176
LOC116924355	uncharacterized LOC116924355	2.18962	5.03802	12.2592	0.000462972	0.0893176
LOC116917033	sodium-independent sulfate anion transporter	-1.37964	6.60862	12.2375	0.000468376	0.0893176
LOC116929160	probable endo-beta-1,4-glucanase celB	-1.31507	6.15989	12.149	0.00049114	0.0911418
LOC123467600	pupal cuticle protein Edg-78E-like	5.87588	-1.36665	12.1415	0.000493128	0.0911418
LOC116925903	carboxypeptidase B	-1.17094	4.76378	12.1303	0.000496092	0.0911418
LOC116930004	cytochrome P450 4c3-like	4.80801	3.58271	12.0805	0.000509506	0.0924785
LOC116924754	uncharacterized LOC116924754	-1.94221	4.9968	12.044	0.000519595	0.0928995
LOC116919835	mRNA-capping enzyme	-1.58416	2.08099	12.0036	0.000530985	0.0928995
LOC116917809	uncharacterized LOC116917809	2.15274	1.81147	11.9985	0.000532444	0.0928995
LOC116927873	uncharacterized LOC116927873	10.0645	7.33239	11.9695	0.000540797	0.0928995
LOC116920188	bis(5'-adenosyl)-triphosphatase	3.35881	3.66749	11.9461	0.000547625	0.0928995
LOC116929953	PPE family protein PPE10	5.98753	3.77216	11.9212	0.000554982	0.0928995
LOC116931098	bumetanide-sensitive sodium-(potassium)-chloride cotransporter	-2.56735	3.28364	11.9203	0.000555241	0.0928995
LOC116919084	prostaglandin E2 receptor EP3 subtype	-1.48307	1.23402	11.9006	0.000561158	0.0928995
LOC116920219	serine/threonine-protein kinase/endoribonuclease ire-1	-2.30434	-0.098164	11.8522	0.000575947	0.0943113
LOC116922187	astacin	-1.37069	4.33145	11.792	0.000594857	0.0963605
LOC123474030	vegetative cell wall protein gp1-like	5.17667	0.609412	11.6949	0.000626715	0.0995227
LOC116915455	endocuticle structural glycoprotein SgAbd-3	3.47086	2.15138	11.6689	0.00063554	0.0995227
LOC116931962	regulator of G-protein signaling 8	-1.12582	3.56829	11.6421	0.000644749	0.0995227
LOC116934180	adhesive plaque matrix protein	4.69361	4.85582	11.6117	0.000655373	0.0995227
LOC116918261	serine/threonine-protein kinase CST20	-1.13253	6.7245	11.5747	0.000668543	0.0995227
LOC116927230	uncharacterized LOC116927230	3.75809	3.14629	11.5478	0.000678284	0.0995227
LOC116918422	bumetanide-sensitive sodium-(potassium)-chloride cotransporter	-1.60948	-0.798533	11.5385	0.000681702	0.0995227
LOC116915945	uncharacterized LOC116915945	8.87992	4.58419	11.5333	0.000683604	0.0995227
LOC116935635	uncharacterized LOC116935635	-1.91518	4.41868	11.5298	0.000684884	0.0995227
LOC116927633	probable chitinase 10	-1.05164	5.81305	11.522	0.000687767	0.0995227
LOC116923417	pupal cuticle protein	-3.21374	8.92045	11.5217	0.000687888	0.0995227
LOC116920083	uncharacterized LOC116920083	-1.59184	1.12464	11.5062	0.000693653	0.0995227
LOC116931955	apolipoprotein D	5.34454	1.26712	11.4755	0.000705191	0.100224
LOC116922460	alpha-amylase	-1.85585	1.25912	11.365	0.000748405	0.104025
LOC123477078	repetitive proline-rich cell wall protein 1-like	5.56972	2.83072	11.3451	0.00075649	0.104025
LOC116927145	uncharacterized LOC116927145	-1.19569	3.87359	11.3421	0.000757703	0.104025
LOC116921968	endocuticle structural glycoprotein SgAbd-2	4.59548	-1.14174	11.3104	0.00077076	0.104025
LOC123466352	pro-resilin-like	3.58288	2.37259	11.3099	0.00077094	0.104025
LOC116916479	uncharacterized LOC116916479	-2.4838	9.10877	11.3041	0.000773372	0.104025
LOC116920376	mucin-2	-1.94385	8.68067	11.2742	0.00078591	0.104776
LOC116931415	calcium-activated chloride channel regulator 4	4.91327	3.40791	11.2355	0.00080249	0.105272
LOC123473667	uncharacterized LOC123473667	-1.46281	0.483228	11.2329	0.000803603	0.105272
LOC116930309	uncharacterized LOC116930309	-1.14645	5.51033	11.204	0.000816223	0.106003
LOC123474312	pupal cuticle protein Edg-78E-like	5.735	-0.158181	11.1782	0.00082763	0.106566
LOC116933562	uncharacterized LOC116933562	-1.88844	3.34641	11.1425	0.000843705	0.106836
LOC116926194	activating transcription factor 3	-1.61426	4.46294	11.1421	0.000843912	0.106836
LOC116923219	uncharacterized LOC116923219	-1.55452	6.42905	11.0853	0.000870134	0.109238
LOC116927946	poly [ADP-ribose] polymerase tankyrase	-1.26716	0.924963	11.0376	0.000892821	0.11116
LOC116926550	carbonic anhydrase 14	-2.40128	0.637672	10.9825	0.000919758	0.112964
LOC116919154	apolipoprotein D	-1.91186	5.53672	10.9774	0.000922312	0.112964
LOC116922175	mucin-5AC	-1.92641	5.2661	10.9429	0.000939634	0.114158
LOC116932309	adhesive plaque matrix protein	6.35517	3.10442	10.927	0.000947704	0.114217
LOC116917097	uncharacterized LOC116917097	-1.584	2.06167	10.9069	0.000958065	0.11455
LOC116918369	uncharacterized LOC116918369	-0.891961	3.69341	10.8365	0.000995172	0.118049
LOC123476027	protein obstructor-E-like	-1.19099	4.60832	10.7677	0.00103284	0.121561
LOC123475231	glycine-rich cell wall structural protein 1-like	-1.77959	6.97644	10.7451	0.00104556	0.12207
LOC116936416	dipeptidase 1	-1.38412	4.89007	10.7313	0.00105337	0.12207
LOC116920535	uncharacterized LOC116920535	5.27175	5.21338	10.7167	0.0010617	0.122096
LOC116916526	holotricin-3	-1.44822	4.75136	10.6648	0.00109194	0.122974
LOC116933339	uncharacterized LOC116933339	-2.10353	3.20966	10.6535	0.00109861	0.122974
LOC116923081	uncharacterized LOC116923081	1.62229	1.22082	10.6534	0.0010987	0.122974
LOC116919529	uncharacterized LOC116919529	-1.37655	6.38855	10.6377	0.00110807	0.122974
LOC116921997	matrix metalloproteinase-16	-1.59296	1.33953	10.6151	0.00112166	0.122974
LOC116926424	uncharacterized LOC116926424	-2.13354	1.69983	10.6092	0.00112529	0.122974
LOC116925055	zinc finger protein 526	-1.15683	4.08682	10.6072	0.00112648	0.122974
LOC116931581	extensin-2	7.7755	5.19256	10.5918	0.00113591	0.123111
LOC116928478	juvenile hormone esterase	-1.91539	0.340087	10.5642	0.00115297	0.123528
LOC123477062	uncharacterized LOC123477062	-1.51603	7.3508	10.5086	0.00118822	0.123528
LOC123467757	uncharacterized LOC123467757	10.4144	1.34209	10.4989	0.00119448	0.123528
LOC123476975	extensin-2-like	6.62737	4.48512	10.4974	0.0011954	0.123528
LOC123470520	uncharacterized LOC123470520	-1.292	0.030841	10.4942	0.00119748	0.123528
LOC123475532	pupal cuticle protein 36-like	-2.45801	4.16525	10.4917	0.00119913	0.123528
LOC116928157	alpha-(1,3)-fucosyltransferase C	1.90925	-1.04767	10.4915	0.00119922	0.123528
LOC116929328	adhesive plaque matrix protein	5.08343	4.45313	10.4821	0.00120536	0.123528
LOC116928513	peroxidase	-1.33872	5.4037	10.4294	0.00124023	0.126244
LOC116921328	pro-resilin	4.74136	0.733787	10.3773	0.00127574	0.128986
LOC116926116	POU domain, class 4, transcription factor 3	-1.10958	4.81851	10.3494	0.00129518	0.130079
LOC116927744	location of vulva defective 1	7.32561	2.22704	10.3242	0.001313	0.130996
LOC116927831	pupal cuticle protein	-2.47542	9.77324	10.2963	0.00133295	0.13127
LOC116923416	pupal cuticle protein	-3.5728	8.01975	10.296	0.00133318	0.13127
LOC116921967	endocuticle structural glycoprotein SgAbd-2	4.42804	0.592062	10.2592	0.00136002	0.133044
LOC116917291	uncharacterized LOC116917291	1.0788	1.70108	10.2461	0.00136973	0.133129
LOC123476783	uncharacterized LOC123476783	3.91818	2.75951	10.2056	0.00140013	0.135211
LOC116929440	large neutral amino acids transporter small subunit 2	-0.819028	3.8627	10.1912	0.0014111	0.135403
LOC116916036	uncharacterized LOC116916036	-3.10995	5.73422	10.1673	0.00142956	0.136306
LOC116931607	repetitive proline-rich cell wall protein 1	2.09135	3.12926	10.0969	0.00148516	0.13909
LOC116932354	uncharacterized LOC116932354	-1.21235	5.40143	10.0856	0.00149434	0.13909
LOC116927113	uncharacterized LOC116927113	2.50116	3.22906	10.0828	0.00149662	0.13909
LOC116917664	uncharacterized LOC116917664	-1.20184	3.22797	10.0613	0.00151412	0.13909
LOC123473761	endoribonuclease Dicer-like	-1.27834	1.86663	10.051	0.00152262	0.13909
LOC123469406	uncharacterized LOC123469406	-1.62291	-0.516611	10.0442	0.00152831	0.13909
LOC116916136	zinc finger protein 423	1.06963	4.0245	10.0429	0.0015294	0.13909
LOC116931377	uncharacterized LOC116931377	-1.37149	2.51098	10.039	0.00153262	0.13909
LOC116926566	putative methyltransferase DDB_G0268948	-1.43066	2.81657	9.98593	0.00157741	0.1421
LOC116919534	serine/threonine-protein kinase SIK2-like	-0.931381	4.9743	9.97749	0.00158466	0.1421
LOC123476850	uncharacterized LOC123476850	-1.64681	-0.993065	9.90637	0.00164708	0.144346
LOC116918889	uncharacterized LOC116918889	-1.85877	4.377	9.90485	0.00164843	0.144346
LOC116930660	uncharacterized LOC116930660	-2.565	3.09959	9.89704	0.00165545	0.144346
LOC116927119	uncharacterized LOC116927119	6.37921	5.13695	9.89486	0.00165741	0.144346
LOC123466523	uncharacterized LOC123466523	-1.03018	7.18737	9.89289	0.00165919	0.144346
LOC116931901	integumentary mucin C.1	2.32453	3.84515	9.88404	0.00166719	0.144346
LOC116931400	uncharacterized LOC116931400	-2.30048	4.61337	9.86789	0.00168188	0.144786
LOC116925734	uncharacterized LOC116925734	-1.91665	1.86504	9.85334	0.00169523	0.144992
LOC116921621	uncharacterized LOC116921621	-1.28931	3.42931	9.83153	0.00171545	0.144992
LOC116925870	uncharacterized LOC116925870	-1.17658	6.94064	9.82724	0.00171946	0.144992
LOC116925733	uncharacterized LOC116925733	-1.78552	0.860074	9.80458	0.00174078	0.144992
LOC116915690	TATA-binding protein-associated factor 2N	-2.95526	7.76154	9.80337	0.00174192	0.144992
LOC116926799	uncharacterized LOC116926799	-1.14864	5.94219	9.80326	0.00174202	0.144992
LOC116917675	putative fatty acyl-CoA reductase CG5065	7.86664	4.3186	9.78795	0.00175659	0.145085
LOC116921118	cell division control protein 45 homolog	0.904152	2.96277	9.78188	0.0017624	0.145085
LOC116916246	T-box-containing protein TBX6L	3.12843	1.1813	9.70928	0.0018334	0.147516
LOC123474755	compound eye opsin BCRH2-like	-1.83222	7.12651	9.70833	0.00183435	0.147516
LOC116924689	uncharacterized LOC116924689	-2.15112	1.64728	9.70563	0.00183705	0.147516
LOC116924190	trypsin-1	-2.15362	1.94389	9.70232	0.00184035	0.147516
LOC123467601	pEARLI1-like lipid transfer protein 3	4.84312	-0.563321	9.70178	0.00184089	0.147516
LOC116919150	apolipoprotein D	-2.20439	1.11725	9.67061	0.00187239	0.148973
LOC123470472	uncharacterized LOC123470472	-1.59447	2.08513	9.66429	0.00187885	0.148973
LOC116918613	phosrestin-2	-1.12805	2.87812	9.64419	0.00189951	0.149823
LOC116923958	fibroblast growth factor receptor	-1.26371	3.60125	9.6262	0.00191821	0.150165
LOC116927872	uncharacterized LOC116927872	9.33705	9.75375	9.62087	0.00192378	0.150165
LOC116933600	open rectifier potassium channel protein 1	-0.988962	3.92933	9.59118	0.00195515	0.151826
LOC116921803	LON peptidase N-terminal domain and RING finger protein 1	-0.797722	5.90918	9.56589	0.00198226	0.152146
LOC116923742	extensin	-2.17059	5.07289	9.56053	0.00198805	0.152146
LOC116923030	accessory gland-specific peptide 57Da	-5.11844	4.51302	9.55914	0.00198956	0.152146
LOC116919254	uncharacterized LOC116919254	-1.89733	0.242869	9.50206	0.00205242	0.155891
LOC116927819	protein obstructor-E	-1.22597	6.11279	9.49598	0.00205923	0.155891
LOC123467760	uncharacterized LOC123467760	11.8027	2.67572	9.48278	0.0020741	0.156232
LOC116936515	uncharacterized LOC116936515	-1.8066	7.34797	9.47355	0.00208456	0.156238
LOC123471370	uncharacterized LOC123471370	-1.46864	0.593006	9.43589	0.0021278	0.158689
LOC116923826	multiple inositol polyphosphate phosphatase 1	-3.04747	1.70292	9.42059	0.00214562	0.159231
LOC116919672	uncharacterized LOC116919672	1.70571	-0.39297	9.36977	0.00220594	0.162826
LOC123477057	uncharacterized LOC123477057	-1.05204	7.25735	9.35162	0.00222789	0.162826
LOC116932349	alkaline phosphatase	-1.637	3.02241	9.35079	0.00222889	0.162826
LOC116929159	adult-specific rigid cuticular protein 15.7	-3.40067	2.57947	9.3384	0.00224401	0.162826
LOC116925196	nuclear receptor subfamily 4 group A member 2	-2.29091	4.29211	9.33505	0.00224812	0.162826
LOC116925261	hemocytin	-1.33243	6.15314	9.31564	0.00227206	0.163773
LOC116921499	DNA-binding protein D-ETS-4	-0.808583	5.27523	9.30548	0.0022847	0.163895
LOC123474391	extensin-2-like	2.74271	1.06184	9.29682	0.00229551	0.163895
LOC116926402	cytochrome P450 4c3	3.98648	3.13808	9.26503	0.00233571	0.165897
LOC116926586	uncharacterized LOC116926586	-1.36088	6.89557	9.25731	0.00234557	0.165897
LOC116931360	uncharacterized LOC116931360	-1.08388	2.1252	9.2431	0.00236384	0.166408
LOC116916208	aquaporin-9	2.4939	-0.809602	9.23159	0.00237875	0.166657
LOC116928305	OV-16 antigen	-1.30018	0.652969	9.21999	0.00239387	0.166657
LOC116932071	opsin Rh4	-1.94865	-1.31906	9.21461	0.00240091	0.166657
LOC116925608	protein takeout	-1.45406	5.84882	9.20645	0.00241164	0.166657
LOC116931688	all trans-polyprenyl-diphosphate synthase PDSS1	3.57313	0.218139	9.13521	0.00250737	0.172482
LOC123471221	uncharacterized LOC123471221	-1.06471	4.22844	9.09852	0.00255816	0.175176
LOC116917838	aquaporin-9	-1.94462	3.97638	9.0795	0.00258491	0.175214
LOC116932869	neurogenic locus notch homolog protein 1	-1.3684	7.49531	9.06243	0.00260915	0.175214
LOC116924069	uncharacterized LOC116924069	-1.6876	-0.940123	9.061	0.00261119	0.175214
LOC116927020	vitelline membrane outer layer protein 1 homolog	-1.69426	3.32609	9.04814	0.00262963	0.175214
LOC116915957	receptor-type guanylate cyclase gcy-5	-0.85919	4.09404	9.04139	0.00263935	0.175214
LOC116924899	C-type lectin domain family 4 member A	-1.85244	0.675339	9.04119	0.00263964	0.175214
LOC123470125	uncharacterized LOC123470125	-1.93013	0.043868	9.03924	0.00264245	0.175214
LOC116934966	cuticle protein 18.7	-2.6388	7.12456	9.03047	0.00265516	0.175214
LOC116921305	chondroitin proteoglycan 2	-1.48956	6.0751	9.02481	0.0026634	0.175214
LOC116918344	uncharacterized LOC116918344	-1.16797	5.16728	9.0099	0.0026852	0.175881
LOC116915997	uncharacterized LOC116915997	-1.71569	-0.615923	8.99658	0.00270486	0.176255
LOC123474730	uncharacterized LOC123474730	-0.885051	2.46893	8.98535	0.00272152	0.176255
LOC116935003	cuticle protein 18.6	6.34708	2.62388	8.98234	0.00272601	0.176255
LOC116935113	C-Maf-inducing protein	-0.798138	6.29632	8.95851	0.0027618	0.177798
LOC116930893	actin-binding Rho-activating protein	-1.04748	4.62139	8.9508	0.00277348	0.177798
LOC116927824	endochitinase A	5.11373	4.37054	8.9395	0.00279069	0.178143
LOC116915944	uncharacterized LOC116915944	-1.52912	4.1724	8.91577	0.00282718	0.179563
LOC116921513	zinc metalloproteinase nas-15	-2.41446	-1.29487	8.90959	0.00283677	0.179563
LOC116921333	uncharacterized LOC116921333	-1.68357	-1.10394	8.89425	0.00286071	0.18032
LOC116922457	probable 1,4-beta-D-glucan cellobiohydrolase B	-1.49396	5.01478	8.87837	0.00288569	0.180433
LOC116933133	chorion peroxidase	-1.32986	10.7688	8.87789	0.00288645	0.180433
LOC116924698	serine/threonine-protein kinase/endoribonuclease IRE1	-0.999657	3.68809	8.83741	0.00295118	0.183
LOC116934345	pro-resilin	3.43948	2.27866	8.8318	0.00296026	0.183
LOC116915447	uncharacterized LOC116915447	-1.65536	6.25307	8.82803	0.00296638	0.183
LOC116927142	uncharacterized LOC116927142	-1.1746	2.57322	8.82206	0.0029761	0.183
LOC116923214	chorion peroxidase	-1.19098	3.74354	8.80738	0.00300014	0.183728
LOC116929000	uncharacterized LOC116929000	-2.63768	8.40623	8.79856	0.00301468	0.183871
LOC123473879	C-type mannose receptor 2-like	-1.84533	0.450195	8.78693	0.00303396	0.184301
LOC116936288	uncharacterized LOC116936288	-1.64592	-0.167522	8.76317	0.00307374	0.185494
LOC116924406	zinc finger protein 239	1.59902	0.120362	8.76051	0.00307823	0.185494
LOC116936596	nascent polypeptide-associated complex subunit alpha, muscle-specific form	-1.20644	6.76812	8.74353	0.00310703	0.18572
LOC116928439	uncharacterized LOC116928439	-1.82976	0.495651	8.74087	0.00311157	0.18572
LOC116916115	uncharacterized LOC116916115	-2.14032	-0.187777	8.73654	0.00311896	0.18572
LOC116926138	prothoracicostatic peptides	-1.28492	3.91759	8.71875	0.00314954	0.18603
LOC116919213	uncharacterized LOC116919213	2.74865	4.16016	8.71284	0.00315977	0.18603
LOC123466632	uncharacterized LOC123466632	1.32187	-0.26346	8.712	0.00316122	0.18603
LOC116930726	brachyurin	-1.74721	1.11268	8.67649	0.00322341	0.187924
LOC116918473	uncharacterized LOC116918473	-0.898929	4.96582	8.67597	0.00322433	0.187924
LOC116921490	ABC transporter G family member 20	-1.64711	6.07634	8.67192	0.0032315	0.187924
LOC116920067	uncharacterized LOC116920067	-2.30535	2.43851	8.66528	0.00324329	0.187924
LOC116916283	uncharacterized LOC116916283	-1.81101	3.80346	8.6491	0.00327224	0.188874
LOC116927864	28S ribosomal protein S31, mitochondrial	1.6806	3.16023	8.62343	0.00331866	0.190823
LOC116925154	phospholipase A1 member A	-1.36732	4.87485	8.60408	0.00335411	0.19153
LOC123466431	uncharacterized LOC123466431	-0.933019	2.95119	8.60285	0.00335638	0.19153
LOC116935034	formin-binding protein 1-like	-0.815887	4.44858	8.57289	0.00341205	0.193972
LOC116921991	hemocyte protein-glutamine gamma-glutamyltransferase	-1.88637	8.64369	8.54625	0.00346235	0.196091
LOC116925418	organic cation transporter-like protein	-0.816659	6.02301	8.51581	0.00352075	0.198652
LOC116927662	uncharacterized LOC116927662	-0.950376	2.159	8.49997	0.00355152	0.199641
LOC116915937	uncharacterized LOC116915937	-1.77028	-1.36041	8.4651	0.00362025	0.202748
LOC116920583	keratin, type I cytoskeletal 9	-2.81148	3.35306	8.4217	0.0037077	0.206245
LOC116933532	transforming growth factor-beta-induced protein ig-h3	-1.27935	4.51604	8.42053	0.00371008	0.206245
LOC116927990	glutamate receptor ionotropic, kainate 2	-0.719523	5.5724	8.39739	0.0037576	0.207447
LOC116933273	methyl farnesoate epoxidase	-1.72836	1.01917	8.3966	0.00375924	0.207447
LOC116934186	putative methyltransferase DDB_G0268948	-1.37353	0.761135	8.36132	0.00383292	0.2103
LOC116915862	uncharacterized LOC116915862	-1.91386	0.786191	8.35753	0.00384092	0.2103
LOC116927961	uncharacterized LOC116927961	-1.03624	3.06461	8.34632	0.0038647	0.2103
LOC116919703	uncharacterized LOC116919703	-2.3764	0.459295	8.34534	0.00386678	0.2103
LOC116921691	mitochondrial coenzyme A transporter SLC25A42	-0.880566	5.92447	8.32345	0.00391364	0.212083
LOC116915635	uncharacterized LOC116915635	-1.78303	2.93166	8.31204	0.00393831	0.212655
LOC116932577	serine/threonine-protein kinase PLK1	0.925676	5.04636	8.27395	0.0040218	0.216124
LOC116928763	hemocyte protein-glutamine gamma-glutamyltransferase	-1.83721	9.28682	8.26625	0.00403888	0.216124
LOC116917808	uncharacterized LOC116917808	2.98836	-0.798282	8.26323	0.0040456	0.216124
LOC116921326	pro-resilin	4.7091	1.22486	8.25432	0.00406551	0.216406
LOC116929430	sodium- and chloride-dependent transporter XTRP3	-1.20526	0.432734	8.23306	0.00411341	0.216406
LOC116916364	uncharacterized LOC116916364	-1.06297	7.11181	8.23172	0.00411645	0.216406
LOC116920332	failed axon connections homolog	-1.03581	1.88791	8.22932	0.00412191	0.216406
LOC116915464	uncharacterized LOC116915464	-1.88256	3.56154	8.22896	0.00412271	0.216406
LOC116920151	cell surface glycoprotein 1	-1.21959	6.12341	8.21057	0.00416471	0.217852
LOC116926465	repetitive proline-rich cell wall protein 2	-1.83348	1.10591	8.18924	0.00421396	0.219666
LOC116930857	aromatic-L-amino-acid decarboxylase	-0.880914	5.58861	8.18278	0.004229	0.219689
LOC116929941	cytochrome P450 4c3	-0.891358	4.42601	8.16618	0.00426787	0.220947
LOC116931374	endocuticle structural glycoprotein SgAbd-3	4.0882	6.45022	8.15371	0.00429731	0.221709
LOC123466459	endocuticle structural glycoprotein SgAbd-1-like	2.83218	2.88707	8.14031	0.0043292	0.222592
LOC116922990	alpha-protein kinase vwkA	-2.79403	-0.706962	8.12678	0.0043616	0.223158
LOC116919191	uncharacterized LOC116919191	-1.21914	1.6284	8.12002	0.0043779	0.223158
LOC116923225	chitin deacetylase 8	-0.863395	3.54629	8.11222	0.00439678	0.223158
LOC116921502	lipase lipl-4	1.29929	1.91887	8.11112	0.00439946	0.223158
LOC123475360	uncharacterized LOC123475360	-1.4073	-0.349291	8.09484	0.00443916	0.223715
LOC116918952	juvenile hormone acid O-methyltransferase	1.64911	0.270499	8.09054	0.00444968	0.223715
LOC123475210	uncharacterized LOC123475210	-1.30387	0.348391	8.08838	0.004455	0.223715
LOC123469995	pupal cuticle protein Edg-78E-like	4.6145	0.696562	8.07662	0.004484	0.224424
LOC116916760	GILT-like protein 1	-1.5548	3.63171	8.0235	0.00461743	0.230336
LOC116927454	carboxypeptidase A2	-1.5698	4.55382	8.00798	0.00465715	0.231551
LOC116922918	uncharacterized LOC116922918	-1.34454	8.83706	8.00173	0.00467326	0.231587
LOC116919486	aminopeptidase N	-1.26018	2.21682	7.98322	0.00472128	0.232841
LOC116931595	cuticle protein 18.6	3.08397	3.00845	7.98009	0.00472946	0.232841
LOC116929291	adhesive plaque matrix protein	4.34371	5.33758	7.97221	0.0047501	0.233019
LOC116932393	N-acetylated-alpha-linked acidic dipeptidase 2	-1.00288	5.11181	7.96606	0.00476625	0.233019
LOC116932100	pro-resilin	4.37007	3.84355	7.95336	0.00479981	0.233019
LOC116925674	trypsin	-1.81822	2.30209	7.95189	0.00480371	0.233019
LOC116929167	cuticle protein 3	-1.89889	9.93627	7.94937	0.00481041	0.233019
LOC116916770	adhesive plaque matrix protein	3.62747	5.00574	7.94029	0.00483461	0.23344
LOC116932060	uncharacterized LOC116932060	-1.95526	3.95235	7.93334	0.00485321	0.233568
LOC116927417	uncharacterized LOC116927417	1.68443	0.454509	7.92675	0.00487092	0.233568
LOC116918663	uncharacterized LOC116918663	-2.58435	4.74444	7.92199	0.00488376	0.233568
LOC116933905	uncharacterized LOC116933905	-0.849578	3.80667	7.89125	0.00496745	0.236818
LOC116932513	SIN3-HDAC complex-associated factor	0.916985	5.50463	7.88222	0.0049923	0.237024
LOC123470284	uncharacterized LOC123470284	-1.40957	-0.553584	7.87149	0.00502202	0.237024
LOC116921868	uncharacterized LOC116921868	3.56894	-1.29859	7.86664	0.0050355	0.237024
LOC116926668	5-hydroxytryptamine receptor 1	-0.822335	4.7912	7.86194	0.00504862	0.237024
LOC116932110	probable chitinase 10	-1.29038	5.1009	7.85271	0.00507445	0.237024
LOC116926237	histidine ammonia-lyase	-1.17119	4.1	7.85009	0.00508183	0.237024
LOC123476412	serine proteinase stubble-like	-2.04902	-1.40779	7.84895	0.00508502	0.237024
LOC116926414	thyrotropin-releasing hormone receptor	-1.06606	1.89174	7.84447	0.00509764	0.237024
LOC116915463	regulator of G-protein signaling 8	-0.914336	3.24656	7.83303	0.00513001	0.237034
LOC116927915	sequestosome-1	-1.21062	7.09758	7.82999	0.00513865	0.237034
LOC123477094	uncharacterized LOC123477094	-0.965303	4.369	7.82774	0.00514504	0.237034
LOC116919081	uncharacterized LOC116919081	-1.83588	3.74122	7.80621	0.00520669	0.2389
LOC116927826	uncharacterized LOC116927826	2.79972	-0.535384	7.80255	0.00521725	0.2389
LOC116929488	uncharacterized LOC116929488	-1.89733	3.04411	7.79241	0.00524661	0.2391
LOC123466987	adult-specific rigid cuticular protein 15.7-like	-2.55246	8.00466	7.78982	0.00525414	0.2391
LOC116923041	larval cuticle protein F1	-1.29176	10.0673	7.78463	0.00526925	0.2391
LOC116915491	uncharacterized LOC116915491	-2.13388	0.615051	7.77606	0.0052943	0.239515
LOC116925919	G-protein coupled receptor Mth2	-0.920058	4.79821	7.75415	0.00535893	0.241713
LOC116916951	uncharacterized LOC116916951	-1.47707	0.172419	7.73414	0.00541865	0.242772
LOC123473917	actin, muscle	-1.20539	0.632771	7.73381	0.00541961	0.242772
LOC116930793	uncharacterized LOC116930793	-1.51477	-0.369983	7.726	0.00544313	0.242772
LOC116932873	uncharacterized LOC116932873	-1.94552	3.31406	7.72476	0.00544687	0.242772
LOC116920748	uncharacterized LOC116920748	-1.06073	5.10121	7.71065	0.00548958	0.243699
LOC116919481	TBC1 domain family member 1	-0.908428	5.41223	7.70723	0.00550001	0.243699
LOC116929474	aquaporin AQPAe.a	-0.985688	5.66385	7.69897	0.00552524	0.243904
LOC116921895	superoxide dismutase [Cu-Zn] 2	-1.46515	4.92739	7.69512	0.00553702	0.243904
LOC116925781	endocuticle structural glycoprotein SgAbd-2	-2.96543	7.54285	7.67262	0.0056065	0.245696
LOC116922845	monocarboxylate transporter 14	-0.851032	7.45025	7.66854	0.00561919	0.245696
LOC116915783	BAG domain-containing protein Samui	-1.46371	5.69322	7.66615	0.00562663	0.245696
LOC123474353	uncharacterized LOC123474353	-0.852561	1.93488	7.65892	0.00564924	0.245971
LOC116929166	cuticle protein 7	-1.95209	8.08031	7.61853	0.00577717	0.25021
LOC116920235	protein jagged-1	-1.11264	2.43046	7.61747	0.00578054	0.25021
LOC116923907	uncharacterized LOC116923907	-0.845454	1.91884	7.60762	0.00581221	0.25021
LOC116915350	uncharacterized LOC116915350	1.16941	3.14615	7.6004	0.00583554	0.25021
LOC116925676	trypsin-1	-1.79016	2.85868	7.59489	0.0058534	0.25021
LOC116924354	uncharacterized LOC116924354	-0.767018	6.18232	7.59229	0.00586184	0.25021
LOC116928047	cytochrome P450 3A14	-1.02364	4.52896	7.59057	0.00586746	0.25021
LOC116922537	putative ferric-chelate reductase 1 homolog	-1.79705	4.35503	7.58687	0.00587948	0.25021
LOC116936163	uncharacterized LOC116936163	-1.01867	2.86766	7.55557	0.00598247	0.25286
LOC116926718	uncharacterized LOC116926718	1.80076	-0.18852	7.55239	0.00599304	0.25286
LOC116925810	gonadotropin-releasing hormone receptor	-0.728114	2.98364	7.54995	0.00600117	0.25286
LOC116923771	uncharacterized LOC116923771	-1.83587	2.37531	7.54262	0.00602562	0.25286
LOC116919425	uncharacterized LOC116919425	-0.984197	5.92786	7.54261	0.00602567	0.25286
LOC116930465	uncharacterized LOC116930465	-2.24731	-1.1545	7.52916	0.00607082	0.254047
LOC116926461	cytochrome P450 4c3	-1.30017	5.03144	7.5117	0.00612996	0.255811
LOC116934634	globin C, coelomic-like	1.40698	4.58549	7.4737	0.00626068	0.260545
LOC116924648	uncharacterized LOC116924648	-0.926305	2.27856	7.4658	0.00628821	0.26097
LOC116923356	uncharacterized LOC116923356	-1.76714	3.13897	7.45324	0.00633224	0.262075
LOC116919185	uncharacterized LOC116919185	-1.38747	1.50001	7.44389	0.00636522	0.262718
LOC116935247	glucose-6-phosphatase catalytic subunit 1	-1.40083	6.51857	7.43103	0.00641086	0.263879
LOC116919031	rho GTPase-activating protein 21-A	-1.51361	1.42831	7.39246	0.0065498	0.268722
LOC116927007	vitelline membrane outer layer protein 1 homolog	0.785449	4.61562	7.3824	0.00658653	0.268722
LOC116929374	uncharacterized LOC116929374	-1.08909	6.61819	7.38085	0.00659221	0.268722
LOC116936579	uncharacterized LOC116936579	-1.02631	1.79906	7.37312	0.00662058	0.268722
LOC116918471	alpha-amylase A	-3.03335	6.61548	7.36919	0.0066351	0.268722
LOC116921047	uncharacterized LOC116921047	-0.719553	3.97297	7.36823	0.00663862	0.268722
LOC116934093	uncharacterized LOC116934093	-1.03426	6.26711	7.35942	0.00667122	0.268722
LOC116933357	spore cortex-lytic enzyme	-2.99013	1.94961	7.35707	0.00667994	0.268722
LOC116920524	alpha-amylase A	-2.16952	5.49574	7.34859	0.00671154	0.268722
LOC116920538	uncharacterized LOC116920538	2.56282	0.815357	7.34551	0.00672303	0.268722
LOC116916255	cholecystokinin receptor type A	-1.27006	3.17901	7.34506	0.00672474	0.268722
LOC116929203	compound eye opsin BCRH2	-1.0538	5.48447	7.33489	0.00676286	0.268846
LOC116924799	protein goliath	-0.955194	6.44797	7.3323	0.00677264	0.268846
LOC116930905	uncharacterized LOC116930905	-1.02499	0.985434	7.3286	0.00678657	0.268846
LOC116925189	monocarboxylate transporter 10	-1.78054	-0.513104	7.32526	0.00679923	0.268846
LOC116933702	uncharacterized LOC116933702	-1.55597	1.9056	7.31208	0.00684924	0.270115
LOC116918460	uncharacterized LOC116918460	-1.62407	1.52436	7.27068	0.00700893	0.273679
LOC116926712	5-hydroxytryptamine receptor 2B	-1.11927	0.317546	7.26767	0.00702068	0.273679
LOC116922659	C3 and PZP-like alpha-2-macroglobulin domain-containing protein 8	-0.761067	4.30681	7.26382	0.00703576	0.273679
LOC123476990	pro-resilin-like	4.11752	2.91394	7.26321	0.00703814	0.273679
LOC123477135	proteoglycan 4-like	5.87507	2.0986	7.25765	0.00705995	0.273679
LOC116922873	solute carrier family 2, facilitated glucose transporter member 8	-0.953982	4.00425	7.25061	0.0070877	0.273679
LOC116928792	protein white	-2.091	2.15717	7.24786	0.00709856	0.273679
LOC116919375	sodium/bile acid cotransporter	-1.67327	3.30036	7.24291	0.00711813	0.273679
LOC116920233	uncharacterized LOC116920233	-0.853339	3.66562	7.24134	0.00712436	0.273679
LOC116918496	tubulin beta chain	0.962957	7.0378	7.23798	0.00713774	0.273679
LOC116932552	uncharacterized LOC116932552	2.70536	3.1498	7.23754	0.00713946	0.273679
LOC116918652	uncharacterized LOC116918652	-1.6619	6.84999	7.22298	0.0071976	0.275208
LOC116919070	thymidine phosphorylase	-0.845298	4.66038	7.21509	0.00722933	0.275721
LOC116920239	putative ankyrin repeat protein RF_0381	-1.36865	0.52839	7.1915	0.00732497	0.277377
LOC116923758	uncharacterized LOC116923758	-1.07643	2.42914	7.19064	0.00732848	0.277377
LOC123475386	uncharacterized LOC123475386	-1.07768	0.844134	7.18171	0.00736506	0.277377
LOC116932859	transient-receptor-potential-like protein	-1.21307	7.08738	7.18081	0.00736873	0.277377
LOC116918026	uncharacterized LOC116918026	-1.04103	0.251417	7.17461	0.00739427	0.277377
LOC116917104	ras-related and estrogen-regulated growth inhibitor-like protein	-1.33767	1.62903	7.16547	0.00743203	0.277377
LOC116927224	uncharacterized LOC116927224	-2.0844	0.595665	7.16414	0.00743753	0.277377
LOC116930397	formin-like protein 20	-0.975979	7.59177	7.16212	0.0074459	0.277377
LOC116932178	uncharacterized LOC116932178	-1.43563	2.40351	7.15756	0.00746486	0.277377
LOC116921125	4-coumarate--CoA ligase 4	1.39787	3.52511	7.15516	0.00747487	0.277377
LOC123475255	uncharacterized LOC123475255	1.42421	-1.24356	7.14877	0.00750153	0.277377
LOC123476983	pro-resilin-like	3.25653	3.10191	7.14663	0.0075105	0.277377
LOC116919220	uncharacterized LOC116919220	2.0479	3.33375	7.14373	0.00752264	0.277377
LOC116917411	huntingtin-interacting protein K	0.76786	3.74351	7.13278	0.00756872	0.277377
LOC116921511	cuticle protein 18.7	-2.16054	3.51126	7.13202	0.00757196	0.277377
LOC116923221	uncharacterized LOC116923221	-1.439	2.4012	7.12963	0.00758203	0.277377
LOC116916405	uncharacterized LOC116916405	-1.85134	-1.54701	7.12875	0.00758576	0.277377
LOC116927221	uncharacterized LOC116927221	-1.94262	1.21608	7.11878	0.00762808	0.277509
LOC116925589	secretory carrier-associated membrane protein 2	-1.48914	3.45355	7.11529	0.0076429	0.277509
LOC116917092	ecdysone-induced protein 78C	1.79009	4.21967	7.11489	0.00764461	0.277509
LOC116931572	uncharacterized LOC116931572	8.14697	0.634824	7.10263	0.0076971	0.278146
LOC116920230	uncharacterized LOC116920230	-0.8995	4.6088	7.10169	0.00770115	0.278146
LOC116930021	uncharacterized LOC116930021	-1.74169	9.99779	7.09787	0.00771757	0.278146
LOC116918525	putative fatty acyl-CoA reductase CG5065	-1.17507	0.838435	7.09013	0.00775098	0.278684
LOC116929001	uncharacterized LOC116929001	-2.65581	7.85168	7.05815	0.00789055	0.283027
LOC116933872	compound eye opsin BCRH2	-1.10082	7.19945	7.05153	0.00791974	0.283399
LOC116917393	proteoglycan 4	-2.24802	0.200109	7.04544	0.00794672	0.28369
LOC123475552	uncharacterized LOC123475552	-1.13694	0.513625	7.02472	0.00803921	0.286314
LOC116918625	serine-rich adhesin for platelets	1.43632	3.37096	7.02014	0.00805981	0.28637
LOC116918760	opsin, ultraviolet-sensitive	-1.02068	2.71462	7.00934	0.00810856	0.287425
LOC116930754	chaoptin	1.43467	4.2247	6.99794	0.00816037	0.287925
LOC116931741	adhesive plaque matrix protein	3.59722	3.30081	6.99701	0.00816462	0.287925
LOC116916474	uncharacterized LOC116916474	-0.770443	3.50364	6.99363	0.00818002	0.287925
LOC116924258	proto-oncogene tyrosine-protein kinase receptor Ret	-1.08057	3.75934	6.98853	0.00820336	0.288074
LOC116922550	putative ferric-chelate reductase 1 homolog	-1.32108	4.3139	6.97524	0.0082645	0.289546
LOC116926561	CD209 antigen-like protein D	-1.46348	3.12184	6.96556	0.00830937	0.290442
LOC116917058	lysozyme	-0.91475	4.96838	6.95556	0.0083559	0.291393
LOC116921980	uncharacterized LOC116921980	-2.1212	-1.18951	6.94585	0.00840137	0.292185
LOC116931423	neuropeptide-like protein 31	-2.58314	0.674525	6.94028	0.0084276	0.292185
LOC116917538	NEDD8	0.642369	3.57995	6.93833	0.0084368	0.292185
LOC116916576	uncharacterized LOC116916576	2.4606	-0.745597	6.92686	0.00849106	0.292981
LOC116925844	dnaJ protein homolog 1	-1.23294	7.19441	6.92174	0.00851542	0.292981
LOC116917534	probable endochitinase	-1.44222	4.99909	6.92117	0.00851812	0.292981
LOC116935019	uncharacterized LOC116935019	-2.47823	2.575	6.91322	0.00855607	0.293615
LOC116925615	C-type lectin domain family 6 member A	-1.50909	2.37455	6.8976	0.00863114	0.293854
LOC116925361	uncharacterized LOC116925361	-1.39248	2.1264	6.8919	0.00865873	0.293854
LOC116936328	U-scoloptoxin(11)-Sm5a	-1.04171	4.11823	6.89007	0.00866758	0.293854
LOC116927095	alpha-(1,3)-fucosyltransferase C	0.934775	1.34837	6.88979	0.00866894	0.293854
LOC116920272	putative ankyrin repeat protein RF_0381	-2.01613	-0.498569	6.8887	0.00867425	0.293854
LOC116919623	probable flavin-containing monoamine oxidase A	-1.16244	2.51891	6.8875	0.00868005	0.293854
LOC116916929	cilia- and flagella-associated protein 58	1.36218	1.19885	6.86737	0.00877836	0.296202
LOC116925405	carboxypeptidase B	-1.34421	1.41309	6.8637	0.00879641	0.296202
LOC116917374	probable protein disulfide-isomerase A4	0.816699	4.52297	6.86127	0.00880839	0.296202
LOC116920771	uncharacterized LOC116920771	-1.20932	2.04216	6.85141	0.00885714	0.297178
LOC116934977	uncharacterized LOC116934977	-1.21373	4.5817	6.84065	0.00891065	0.298309
LOC116931708	histone H1	-0.985639	9.76964	6.8289	0.00896947	0.298406
LOC123467360	keratin, type II cytoskeletal 2 epidermal-like	-0.799867	3.15845	6.82885	0.00896969	0.298406
LOC116917122	tensin-2	-0.900373	7.4596	6.82772	0.00897538	0.298406
LOC116928049	cytochrome P450 3A14	-0.979733	4.46582	6.82426	0.00899279	0.298406
LOC116925407	uncharacterized LOC116925407	-0.949408	1.84305	6.81916	0.00901849	0.298601
LOC123472534	putative defense protein	-1.56684	5.88211	6.80044	0.00911353	0.300735
LOC116918928	uncharacterized LOC116918928	-0.985678	3.92869	6.79862	0.00912285	0.300735
LOC116927976	radical S-adenosyl methionine domain-containing protein 2	-0.831393	2.64678	6.78626	0.00918621	0.302162
LOC116922914	zinc transporter ZIP1	-0.990683	4.56674	6.77221	0.00925879	0.303784
LOC116915436	retinol dehydrogenase 12	-1.33569	1.81767	6.76893	0.00927583	0.303784
LOC116930525	uncharacterized LOC116930525	-1.45804	-0.926305	6.76178	0.00931306	0.304175
LOC116921584	segmentation protein even-skipped	1.96452	3.14108	6.75889	0.00932818	0.304175
LOC116915331	uncharacterized LOC116915331	1.04046	1.80978	6.75124	0.00936824	0.304822
LOC116935242	pro-resilin	1.88245	2.42756	6.73856	0.00943508	0.306335
LOC116924080	protein spinster	-1.30751	0.426882	6.68737	0.00970985	0.314578
LOC116925341	fibrillin-1	-0.94267	6.04039	6.67835	0.00975911	0.3154
LOC116933126	uncharacterized LOC116933126	-1.19683	0.727781	6.67506	0.0097771	0.3154
LOC123472533	uncharacterized LOC123472533	-1.52559	-0.813097	6.668	0.00981591	0.315976
LOC123475952	adhesive plaque matrix protein-like	3.54779	2.91453	6.63629	0.00999218	0.320964
LOC116932593	repetitive proline-rich cell wall protein	5.39797	4.03377	6.60815	0.0101513	0.323686
LOC116917457	multiple coagulation factor deficiency protein 2 homolog	-1.71745	1.12757	6.60136	0.0101901	0.323686
LOC116932355	uncharacterized LOC116932355	-0.931518	6.40086	6.60024	0.0101965	0.323686
LOC116930592	cytochrome P450 4c3	-1.09079	3.32592	6.59792	0.0102098	0.323686
LOC116928764	hemocyte protein-glutamine gamma-glutamyltransferase	-1.81175	7.67884	6.59201	0.0102437	0.323686
LOC116927154	uncharacterized LOC116927154	-1.49349	2.94461	6.58715	0.0102717	0.323686
LOC116925661	Down syndrome cell adhesion molecule-like protein Dscam2	-0.853732	4.21016	6.58593	0.0102788	0.323686
LOC116931597	cuticle protein 10.9	3.3176	3.93573	6.58273	0.0102973	0.323686
LOC116931638	tyrosine-protein kinase Fes/Fps-like	-1.31516	2.26291	6.57806	0.0103244	0.323686
LOC116919734	serine/threonine-protein kinase pim-3	-0.761054	5.38489	6.57676	0.0103319	0.323686
LOC116928244	muscle M-line assembly protein unc-89	-0.831466	6.49353	6.57308	0.0103533	0.323686
LOC116916775	superoxide dismutase [Cu-Zn]	2.41022	2.48641	6.57179	0.0103608	0.323686
LOC116916749	trypsin-1	-4.30548	0.0683984	6.5711	0.0103648	0.323686
LOC116927038	dynein axonemal heavy chain 10	-1.06268	2.76355	6.56691	0.0103892	0.323686
LOC116930403	uncharacterized LOC116930403	2.25763	3.49522	6.55974	0.0104311	0.323686
LOC123468024	uncharacterized LOC123468024	-0.685908	4.21633	6.55504	0.0104588	0.323686
LOC123470287	uncharacterized LOC123470287	-1.05573	0.636982	6.55433	0.0104629	0.323686
LOC116920537	uncharacterized LOC116920537	2.43199	0.711561	6.55058	0.010485	0.323686
LOC116933152	synaptotagmin-9	-1.07543	4.49268	6.55056	0.0104851	0.323686
LOC116933507	uncharacterized LOC116933507	2.2418	-0.520388	6.53961	0.0105498	0.325017
LOC116929843	chitotriosidase-1	-3.46545	7.25643	6.52326	0.0106473	0.32735
LOC116926551	putative carbonic anhydrase 3	-2.34728	2.44124	6.51375	0.0107044	0.327943
LOC116920446	uncharacterized LOC116920446	-1.36732	0.162937	6.51279	0.0107101	0.327943
LOC116933778	homeobox protein araucan	3.30952	2.34638	6.5077	0.0107408	0.328215
LOC116919228	serine/threonine-protein kinase Nek3	-1.27485	1.12245	6.49115	0.0108413	0.330383
LOC116928730	nesprin-1	-0.866722	7.21231	6.48764	0.0108627	0.330383
LOC116915811	E3 ubiquitin-protein ligase NEDD4	-0.903022	2.17553	6.48522	0.0108775	0.330383
LOC116923009	uncharacterized LOC116923009	2.44995	1.77	6.47962	0.0109118	0.33046
LOC123472303	probable ATP-dependent RNA helicase spindle-E	-3.68881	1.5161	6.47676	0.0109294	0.33046
LOC116916106	junctophilin-2	-0.653696	4.6664	6.47055	0.0109676	0.33046
LOC116923447	uncharacterized LOC116923447	-1.41674	2.36044	6.47053	0.0109678	0.33046
LOC116928926	phosrestin-2	-1.37463	2.69807	6.46425	0.0110066	0.330666
LOC116931738	SET domain-containing protein SmydA-8	-0.835002	6.2183	6.46233	0.0110185	0.330666
LOC116919547	uncharacterized LOC116919547	-1.29472	2.64514	6.45524	0.0110626	0.331327
LOC116933776	pupal cuticle protein 36	-2.22679	6.10052	6.44193	0.0111458	0.333156
LOC116923995	zinc transporter ZIP3	-0.764025	3.77238	6.43141	0.011212	0.334471
LOC116919713	putative hydroxypyruvate isomerase	0.602954	4.87462	6.4227	0.0112671	0.335113
LOC116929202	compound eye opsin BCRH2	-1.43623	7.57941	6.41969	0.0112862	0.335113
LOC116932897	uncharacterized LOC116932897	-1.57878	1.1131	6.41749	0.0113002	0.335113
LOC116917628	leucine-rich repeats and immunoglobulin-like domains protein 1	-0.92942	4.17725	6.40815	0.0113598	0.336218
LOC116919649	notchless protein homolog 1	1.35621	-0.255864	6.38201	0.0115283	0.339784
LOC116925477	uncharacterized LOC116925477	-1.43403	-0.236602	6.38022	0.0115399	0.339784
LOC116915478	pupal cuticle protein Edg-78E	3.86957	7.20804	6.37267	0.0115891	0.339784
LOC116929201	compound eye opsin BCRH2	-1.15503	7.26886	6.37008	0.0116061	0.339784
LOC116927157	silent chromatin protein ESC1	-0.937618	2.49606	6.36898	0.0116133	0.339784
LOC116922709	carboxypeptidase B	-1.05155	7.45985	6.36862	0.0116156	0.339784
LOC116929330	proteoglycan 4	2.76445	2.03603	6.36347	0.0116494	0.340048
LOC116931529	leucine-rich repeat-containing protein 15	-0.916416	2.45766	6.36036	0.0116698	0.340048
LOC116920921	uncharacterized LOC116920921	2.77718	1.53091	6.35251	0.0117215	0.340897
LOC116921418	brachyurin	-1.48642	2.19852	6.34533	0.0117691	0.341621
LOC116915467	endocuticle structural glycoprotein ABD-4	4.4817	3.48808	6.33704	0.0118242	0.342562
LOC116933230	platelet glycoprotein Ib alpha chain	-1.4891	1.97846	6.32854	0.011881	0.343178
LOC116926483	trehalase	-1.94847	1.36718	6.32281	0.0119195	0.343178
LOC116919087	achaete-scute complex protein T3	3.27907	0.293061	6.32148	0.0119284	0.343178
LOC116915442	protein Star	2.00576	0.963063	6.31846	0.0119487	0.343178
LOC116921045	NFX1-type zinc finger-containing protein 1	-0.593333	4.57498	6.31386	0.0119797	0.343178
LOC123469617	transcription factor hamlet-like	-1.44813	-0.638547	6.3135	0.0119822	0.343178
LOC116924852	feline leukemia virus subgroup C receptor-related protein 2	-0.862462	4.22046	6.30987	0.0120068	0.34323
LOC116924512	MFS-type transporter clz9-like	-2.2455	2.37134	6.29549	0.0121046	0.344952
LOC116921160	uncharacterized LOC116921160	-2.12668	-1.51487	6.29102	0.0121351	0.344952
LOC116927133	sulfotransferase 1C1	-0.744193	4.98555	6.29093	0.0121357	0.344952
LOC123466492	uncharacterized LOC123466492	-1.06853	6.22668	6.28174	0.0121989	0.346094
LOC116924955	small nuclear ribonucleoprotein F	0.772724	3.56264	6.26991	0.0122806	0.347141
LOC116916264	uncharacterized LOC116916264	-3.05881	4.27831	6.26956	0.012283	0.347141
LOC116930413	serine proteinase stubble	-1.72102	0.732554	6.2664	0.0123049	0.347141
LOC123466405	uncharacterized LOC123466405	-1.79611	-0.043717	6.25048	0.012416	0.349424
LOC116921380	uncharacterized LOC116921380	1.51673	-0.836603	6.24472	0.0124564	0.349424
LOC116930087	ctenidin-3	4.22059	4.91768	6.24235	0.0124731	0.349424
LOC123467716	uncharacterized LOC123467716	1.27477	-0.364405	6.24157	0.0124786	0.349424
LOC116915493	uncharacterized LOC116915493	3.51642	3.19244	6.23282	0.0125404	0.350008
LOC116917955	retinol dehydrogenase 12	-1.00444	4.16708	6.22933	0.0125651	0.350008
LOC116927203	uncharacterized LOC116927203	-0.823269	2.73856	6.2284	0.0125718	0.350008
LOC116934960	uncharacterized LOC116934960	-2.99017	4.67175	6.22549	0.0125924	0.350008
LOC116922003	uncharacterized LOC116922003	4.71231	0.987197	6.21706	0.0126525	0.350351
LOC116927885	uncharacterized LOC116927885	-0.700587	4.87446	6.21374	0.0126762	0.350351
LOC116917843	uncharacterized LOC116917843	-2.04134	3.07695	6.20885	0.0127113	0.350351
LOC116918560	acetylcholinesterase	-0.99381	5.06884	6.20774	0.0127193	0.350351
LOC116918869	midasin	-1.08931	4.15492	6.20713	0.0127237	0.350351
LOC116922880	cysteine-rich motor neuron 1 protein	-0.884954	6.98559	6.196	0.012804	0.350351
LOC116916223	segmentation polarity homeobox protein engrailed	1.90297	2.09368	6.19267	0.012828	0.350351
LOC116927882	ganglioside GM2 activator	2.58777	1.29577	6.19259	0.0128286	0.350351
LOC116923355	facilitated trehalose transporter Tret1-2 homolog	3.38249	1.38466	6.18995	0.0128478	0.350351
LOC116920873	homeobox protein Hox-A5a	3.19428	0.572655	6.17883	0.0129288	0.350351
LOC123469967	endocuticle structural glycoprotein SgAbd-1-like	3.72116	0.948908	6.1771	0.0129414	0.350351
LOC116929982	zinc finger protein ZIC 3	-1.19439	2.38728	6.17523	0.0129551	0.350351
LOC116922316	serine/threonine-protein kinase/endoribonuclease IRE2	-1.83535	-0.556899	6.17187	0.0129797	0.350351
LOC116921918	allatostatins	-1.28567	2.02308	6.16537	0.0130275	0.350351
LOC116925188	gamma-aminobutyric acid receptor alpha-like	-1.31485	0.44391	6.1606	0.0130627	0.350351
LOC116927823	protein MTL1	3.95768	2.89403	6.15854	0.0130779	0.350351
LOC116917988	bestrophin-2	-0.929458	2.14318	6.15689	0.0130901	0.350351
LOC116924674	uncharacterized LOC116924674	0.876639	1.11013	6.15682	0.0130906	0.350351
LOC116935237	pyruvate dehydrogenase (acetyl-transferring) kinase, mitochondrial	-0.835768	6.11794	6.15654	0.0130927	0.350351
LOC116928532	FMRFamide receptor	-0.751065	6.01448	6.15603	0.0130965	0.350351
LOC116922447	cAMP-dependent protein kinase catalytic subunit beta	-1.73748	1.81069	6.15537	0.0131014	0.350351
LOC116924439	U11/U12 small nuclear ribonucleoprotein 25 kDa protein	0.986066	1.61595	6.15335	0.0131164	0.350351
LOC116925302	uncharacterized LOC116925302	-1.06986	0.491084	6.139	0.0132232	0.350606
LOC116917502	zinc finger C2HC domain-containing protein 1A	-0.897725	5.21324	6.13803	0.0132304	0.350606
LOC116925428	uncharacterized LOC116925428	2.28952	2.46026	6.13768	0.0132331	0.350606
LOC116923847	UDP-glycosyltransferase UGT5	2.74956	-0.41841	6.13675	0.01324	0.350606
LOC116936118	uncharacterized LOC116936118	-0.785131	6.26694	6.13562	0.0132485	0.350606
LOC116918324	uncharacterized LOC116918324	-1.20147	0.596134	6.12992	0.0132913	0.350606
LOC116935238	glucose-6-phosphatase catalytic subunit 1	-0.687981	6.96764	6.12871	0.0133004	0.350606
LOC116920697	polyadenylate-binding protein-interacting protein 1	-0.726161	6.47332	6.12498	0.0133285	0.350606
LOC116923332	transmembrane protein 205	-1.03921	6.57685	6.12407	0.0133353	0.350606
LOC116929855	protein maternal effect lethal 26	2.29669	0.798499	6.11939	0.0133707	0.350711
LOC116918392	laccase	-0.687696	4.77353	6.11738	0.0133859	0.350711
LOC116930874	tyrosine aminotransferase	-0.755044	6.03443	6.11273	0.0134211	0.351024
LOC116925856	phosphatidylinositol 4-phosphate 5-kinase type-1 alpha	0.962614	1.97362	6.10327	0.0134932	0.352296
LOC116936373	mucin-3A	-1.6694	5.03759	6.09732	0.0135387	0.352873
LOC116915368	transcription factor hamlet	-1.74251	-1.18736	6.0856	0.0136288	0.353591
LOC116921044	putative ankyrin repeat protein RF_0381	-0.709294	5.70151	6.08538	0.0136305	0.353591
LOC116920440	uncharacterized LOC116920440	1.48919	0.916082	6.08458	0.0136367	0.353591
LOC116931897	methylsterol monooxygenase 1	-1.5957	3.41244	6.07824	0.0136857	0.354253
LOC116934062	protein O-mannosyl-transferase 2	0.913224	5.49841	6.07209	0.0137334	0.354691
LOC116929200	compound eye opsin BCRH2	-1.39317	9.51485	6.06706	0.0137726	0.354691
LOC116927226	uncharacterized LOC116927226	1.45631	1.2858	6.06351	0.0138003	0.354691
LOC116934516	Na(+)/H(+) exchanger protein 7	-0.736269	4.91021	6.06021	0.0138261	0.354691
LOC116931385	uncharacterized LOC116931385	-0.686923	4.26472	6.05913	0.0138346	0.354691
LOC116917920	transforming growth factor-beta-induced protein ig-h3	-0.947451	6.44361	6.05552	0.0138629	0.354691
LOC116920735	trypsin Blo t 3	-1.76289	10.8266	6.05494	0.0138674	0.354691
LOC123470110	trypsin eta-like	-1.80586	1.87695	6.05067	0.013901	0.354897
LOC116915534	uncharacterized LOC116915534	-2.14871	4.91213	6.04793	0.0139226	0.354897
LOC116918245	IDLSRF-like peptide	-0.855512	3.11876	6.04358	0.013957	0.355171
LOC116915939	uncharacterized LOC116915939	2.42544	5.39035	6.03782	0.0140026	0.355731
LOC116922189	thymidine kinase, cytosolic	0.80277	2.89248	6.03179	0.0140505	0.355797
LOC116928115	rho-related BTB domain-containing protein 1	-0.837527	7.3969	6.03155	0.0140524	0.355797
LOC116922547	putative defense protein 3	-1.1008	7.17302	6.01374	0.0141949	0.358802
LOC123475470	uncharacterized LOC123475470	-2.13642	9.01461	6.00361	0.0142767	0.360264
LOC116935056	uncharacterized LOC116935056	-0.742819	4.01773	5.99355	0.0143583	0.361323
LOC116920267	death-associated protein kinase 1	-0.807591	2.51105	5.98412	0.0144352	0.361323
LOC116927104	uncharacterized LOC116927104	3.88644	4.5679	5.98406	0.0144358	0.361323
LOC116930082	hexokinase-2	-0.656322	5.24949	5.98206	0.0144521	0.361323
LOC116935830	uncharacterized LOC116935830	-1.02116	-0.384945	5.98101	0.0144607	0.361323
LOC116921582	uncharacterized LOC116921582	2.47212	1.68174	5.98079	0.0144625	0.361323
LOC116927055	uncharacterized LOC116927055	-2.01673	5.57265	5.97388	0.0145193	0.362141
LOC123472458	uncharacterized LOC123472458	1.03232	1.9234	5.95612	0.0146663	0.364864
LOC116923188	uncharacterized LOC116923188	-1.0363	3.94431	5.95483	0.014677	0.364864
LOC116921778	ras GTPase-activating-like protein IQGAP1	0.595807	5.44187	5.95194	0.0147011	0.364864
LOC123476838	chitotriosidase-1-like	-2.41723	9.10874	5.94323	0.0147739	0.366068
LOC116925434	lactase-phlorizin hydrolase	-1.94946	2.64156	5.93634	0.0148318	0.366899
LOC116932123	lachesin	-0.759449	3.42985	5.92922	0.0148919	0.36778
LOC116916522	growth hormone-inducible transmembrane protein-like	-1.03495	5.05644	5.91838	0.0149837	0.368924
LOC116919820	thioredoxin domain-containing protein 3 homolog	-0.780212	3.60703	5.91771	0.0149894	0.368924
LOC116934333	asialoglycoprotein receptor 1	-2.05827	0.600461	5.90735	0.0150779	0.368924
LOC116936475	uncharacterized LOC116936475	-0.721188	6.73443	5.9062	0.0150877	0.368924
LOC116933794	acetylcholinesterase	-2.01419	3.02034	5.9059	0.0150902	0.368924
LOC116919402	protein cycle	-0.624569	4.77865	5.90139	0.0151289	0.368924
LOC116925883	wiskott-Aldrich syndrome protein	-2.03933	0.555419	5.90106	0.0151317	0.368924
LOC116924405	uncharacterized LOC116924405	-0.851402	7.09378	5.90079	0.0151341	0.368924
LOC116918349	bestrophin-2	-0.981368	1.90724	5.89779	0.0151599	0.368956
LOC116930729	uncharacterized LOC116930729	-0.63131	3.71993	5.89161	0.0152132	0.369291
LOC116928462	compound eye opsin BCRH2	-1.21282	9.31551	5.89051	0.0152227	0.369291
LOC116919630	uncharacterized LOC116919630	-0.856144	3.04177	5.87402	0.0153659	0.371542
LOC123476980	cuticle protein 18.6-like	4.47273	5.72994	5.87134	0.0153893	0.371542
LOC116925069	AN1-type zinc finger protein 2A	-1.12331	5.96453	5.87026	0.0153988	0.371542
LOC116932827	repetitive proline-rich cell wall protein	2.32682	5.38767	5.86627	0.0154337	0.371542
LOC116930020	arrestin homolog	-1.04029	8.20723	5.86569	0.0154388	0.371542
LOC116925767	ovomucoid	-1.13719	4.46199	5.86172	0.0154737	0.371788
LOC123471413	uncharacterized LOC123471413	-1.26312	0.436374	5.84695	0.0156041	0.372615
LOC116930074	extensin	-3.81607	0.290681	5.84639	0.015609	0.372615
LOC116933429	uncharacterized LOC116933429	1.50021	-0.982679	5.84561	0.015616	0.372615
LOC116933805	brachyurin	-1.70271	1.72705	5.84371	0.0156328	0.372615
LOC116915449	uncharacterized LOC116915449	1.72807	4.60342	5.83803	0.0156834	0.372615
LOC116931151	uncharacterized LOC116931151	2.1659	-0.470043	5.83648	0.0156972	0.372615
LOC116934612	transmembrane protease serine 11D	-1.43239	1.31237	5.83259	0.0157319	0.372615
LOC116929696	proline dehydrogenase 1, mitochondrial	-0.805781	5.95361	5.82968	0.015758	0.372615
LOC116921049	trypsin alpha-3	-1.62999	-0.514195	5.82442	0.0158052	0.372615
LOC116930027	lipase 3	1.97702	-1.31577	5.82358	0.0158127	0.372615
LOC116922373	uncharacterized LOC116922373	6.13669	0.0818235	5.82158	0.0158307	0.372615
LOC116929818	uncharacterized LOC116929818	-1.58799	-1.23353	5.82067	0.0158389	0.372615
LOC123471160	rhamnose-binding lectin-like	-1.20222	1.37173	5.8165	0.0158765	0.372615
LOC116916804	guanylate kinase	0.632274	3.24644	5.81644	0.015877	0.372615
LOC116925876	alpha-amylase 1	-2.11153	6.96796	5.81621	0.0158792	0.372615
LOC116926289	serine/threonine-protein kinase/endoribonuclease IRE1	-1.4916	1.81197	5.81219	0.0159154	0.372615
LOC116924904	glycine dehydrogenase (decarboxylating), mitochondrial	-0.861216	7.77317	5.81074	0.0159286	0.372615
LOC123466464	compound eye opsin BCRH1-like	-0.89805	6.41284	5.80301	0.0159987	0.373241
LOC116926115	uncharacterized LOC116926115	-0.764349	3.3313	5.80129	0.0160145	0.373241
LOC116916662	all-trans-retinol 13,14-reductase	2.48798	0.134317	5.7983	0.0160417	0.373241
LOC116929289	calcium-independent phospholipase A2-gamma	-0.957086	7.09286	5.7969	0.0160544	0.373241
LOC116926347	ferritin heavy chain	-3.15652	0.27817	5.79153	0.0161036	0.373488
LOC116922513	uncharacterized LOC116922513	-1.92841	1.246	5.79032	0.0161147	0.373488
LOC116935950	cytochrome P450 4c3	2.24734	5.22985	5.78032	0.0162066	0.375042
LOC116924377	uncharacterized LOC116924377	-1.33844	-0.696316	5.77053	0.0162971	0.376557
LOC116925446	countin-like protein	-1.29274	1.81736	5.74295	0.016555	0.37989
LOC116925313	uncharacterized LOC116925313	-1.36058	2.09403	5.74275	0.0165569	0.37989
LOC116934559	cardiomyopathy-associated protein 5	-0.671846	4.69999	5.73798	0.0166019	0.37989
LOC116924240	proton-coupled amino acid transporter-like protein CG1139	-1.72146	1.6827	5.7377	0.0166045	0.37989
LOC116929053	sodium-dependent nutrient amino acid transporter 1	-0.887099	4.45744	5.73292	0.0166498	0.37989
LOC116926552	FK506-binding protein-like	0.657204	2.92199	5.73092	0.0166687	0.37989
LOC116919275	cholecystokinin receptor type A	-0.868599	3.48229	5.73	0.0166775	0.37989
LOC116931644	transient receptor potential protein	-0.962131	5.7642	5.72842	0.0166925	0.37989
LOC116930185	apoptosis-stimulating of p53 protein 2	-0.63855	6.15242	5.72832	0.0166935	0.37989
LOC116934938	uncharacterized LOC116934938	-2.33769	3.30982	5.72832	0.0166935	0.37989
LOC116929292	uncharacterized LOC116929292	-1.29995	3.53268	5.72389	0.0167356	0.380274
LOC116931445	calcium-activated chloride channel regulator 1	-1.41488	3.17921	5.71697	0.0168017	0.380914
LOC123476985	cuticle protein 19-like	3.5411	4.69169	5.71565	0.0168143	0.380914
LOC116921327	pro-resilin	2.89176	4.18797	5.70941	0.0168742	0.381696
LOC116927939	carboxypeptidase B	-1.54921	1.19385	5.70465	0.01692	0.381716
LOC116926070	uncharacterized LOC116926070	-0.76858	5.39093	5.7029	0.0169369	0.381716
LOC116930110	protein disulfide-isomerase A6 homolog	0.905125	5.6701	5.70143	0.0169511	0.381716
LOC116919174	aminopeptidase N	0.688636	3.72774	5.69629	0.0170008	0.382265
LOC116928484	uncharacterized LOC116928484	2.17679	0.227185	5.69023	0.0170596	0.383014
LOC116931046	phosrestin-2	-0.933228	7.79096	5.68144	0.0171452	0.384365
LOC116930958	protein eva-1	-0.739597	5.65473	5.67664	0.0171923	0.384482
LOC116928729	nesprin-1-like	-0.735031	7.94306	5.6757	0.0172015	0.384482
LOC116917639	S phase cyclin A-associated protein in the endoplasmic reticulum	-0.737336	6.34743	5.66966	0.0172608	0.385235
LOC116925726	thyrotropin-releasing hormone receptor	-0.820008	3.60724	5.65883	0.0173677	0.387048
LOC116931096	neuroendocrine convertase 2	-0.911658	4.79258	5.64896	0.0174658	0.387361
LOC116923226	protein slit	-1.0297	4.77721	5.64802	0.017475	0.387361
LOC116921802	vascular endothelial growth factor receptor 2	-0.754605	4.06355	5.64797	0.0174756	0.387361
LOC116917551	uncharacterized LOC116917551	-1.73596	-0.166045	5.64266	0.0175286	0.387361
LOC116916108	polyamine-transporting ATPase 13A3	-1.66067	2.6	5.64247	0.0175305	0.387361
LOC116923155	tetraspanin-7	-1.55283	3.07549	5.63982	0.017557	0.387361
LOC116918293	la-related protein 6	-0.795275	8.36093	5.63935	0.0175617	0.387361
LOC116927143	uncharacterized LOC116927143	-1.64043	-1.25473	5.63201	0.0176354	0.388116
LOC116928364	probable serine/threonine-protein kinase nek3	-0.785802	7.41282	5.63081	0.0176475	0.388116
LOC116930716	soma ferritin	-1.26569	3.44903	5.6251	0.017705	0.388554
LOC116933935	uncharacterized LOC116933935	-1.01744	0.292365	5.62372	0.017719	0.388554
LOC116923707	uncharacterized LOC116923707	-0.806548	3.65554	5.61824	0.0177745	0.389204
LOC116930517	inositol-trisphosphate 3-kinase homolog	-0.616364	6.5353	5.61515	0.0178059	0.389326
LOC116918052	uncharacterized LOC116918052	0.683996	4.74509	5.61127	0.0178454	0.389624
LOC123468027	uncharacterized LOC123468027	-1.43602	1.49503	5.60731	0.0178857	0.389743
LOC123474715	uncharacterized LOC123474715	-1.19686	-0.854474	5.60533	0.0179059	0.389743
LOC116915374	exocyst complex component 3	0.818217	0.573311	5.59979	0.0179626	0.389743
LOC116915666	ABC transporter F family member 4	-1.50859	9.14335	5.59871	0.0179737	0.389743
LOC116917077	chitin-binding domain protein cbd-1	-1.30839	4.97876	5.59264	0.0180361	0.389743
LOC123470984	uncharacterized LOC123470984	-0.969836	4.14474	5.58975	0.0180659	0.389743
LOC116922898	venom serine protease 34	-1.04228	5.46419	5.58165	0.0181497	0.389743
LOC123475554	uncharacterized LOC123475554	-0.923124	2.0449	5.58058	0.0181607	0.389743
LOC116936426	serine/threonine-protein kinase/endoribonuclease IRE1	-1.44221	0.734907	5.57862	0.018181	0.389743
LOC123473959	uncharacterized LOC123473959	-1.28922	-1.18447	5.57782	0.0181894	0.389743
LOC116926390	formin-like protein	-0.746297	6.66187	5.57779	0.0181896	0.389743
LOC116919253	MORN repeat-containing protein 4 homolog	-1.00484	1.69631	5.57658	0.0182022	0.389743
LOC116935145	AMP deaminase 2	-0.909289	6.97644	5.57599	0.0182084	0.389743
LOC123475520	cuticle protein 2-like	-2.89827	1.28208	5.57554	0.018213	0.389743
LOC116930591	cytochrome P450 4C1	-1.19637	3.11832	5.56858	0.0182855	0.390565
LOC116935222	uncharacterized LOC116935222	-0.950689	4.58042	5.56514	0.0183215	0.390565
LOC116930063	uncharacterized LOC116930063	-1.26931	3.24512	5.56345	0.0183393	0.390565
LOC116931187	troponin T, skeletal muscle	-0.790127	9.97956	5.5601	0.0183743	0.390565
LOC116923770	uncharacterized LOC116923770	-2.24176	2.58652	5.55719	0.018405	0.390565
LOC116924281	chromogranin-A	-0.93181	3.91161	5.55536	0.0184241	0.390565
LOC123471088	uncharacterized LOC123471088	-2.18674	-1.23318	5.55294	0.0184496	0.390565
LOC116920186	myosin heavy chain, muscle	-0.91551	11.7026	5.55053	0.018475	0.390565
LOC116926658	neither inactivation nor afterpotential protein G	-1.03097	4.97048	5.54962	0.0184847	0.390565
LOC116921404	uncharacterized LOC116921404	-1.3984	1.01272	5.54271	0.0185579	0.391146
LOC123466450	fibroin heavy chain-like	-1.59429	1.62441	5.54211	0.0185642	0.391146
LOC116921741	5'-nucleotidase	-0.7073	4.99775	5.53745	0.0186137	0.39149
LOC116926529	CCAAT/enhancer-binding protein	-0.902033	7.54233	5.53569	0.0186325	0.39149
LOC123471150	uncharacterized LOC123471150	-1.94089	-0.880063	5.53127	0.0186796	0.391698
LOC116916101	uncharacterized LOC116916101	2.62206	4.65787	5.52988	0.0186944	0.391698
LOC116921245	translocon-associated protein subunit delta	0.751818	6.03634	5.51729	0.0188294	0.39398
LOC116918260	ecdysone receptor	-0.632814	5.88239	5.51289	0.0188768	0.394423
LOC116925163	uncharacterized LOC116925163	-0.661404	5.92896	5.49781	0.0190404	0.396811
LOC116932574	inositol hexakisphosphate kinase 1	-0.859055	4.0766	5.49749	0.0190438	0.396811
LOC116915379	lysyl oxidase homolog 2	-0.953831	6.11622	5.49507	0.0190701	0.396812
LOC116927074	Holliday junction resolvase MOC1, chloroplastic	2.21791	7.91438	5.48916	0.0191347	0.397143
LOC116915453	uncharacterized LOC116915453	4.87001	2.88786	5.48879	0.0191388	0.397143
LOC116924309	facilitated trehalose transporter Tret1-2 homolog	-1.44916	3.45368	5.48409	0.0191903	0.397472
LOC116928788	solute carrier family 15 member 1	-1.12515	1.96549	5.47875	0.019249	0.397472
LOC116931413	NPC intracellular cholesterol transporter 2 homolog a	-1.54493	4.39077	5.47852	0.0192515	0.397472
LOC116925783	uncharacterized LOC116925783	-0.967439	5.25068	5.47663	0.0192724	0.397472
LOC116917208	mucin-5AC	-2.44051	0.936576	5.47534	0.0192866	0.397472
LOC116920123	keratin, type I cytoskeletal 9	-2.4185	1.59408	5.47092	0.0193354	0.397935
LOC123472466	G patch domain-containing protein 8-like	-0.747844	4.93529	5.45927	0.0194648	0.400051
LOC123475323	UDP-glycosyltransferase UGT4-like	-2.03314	-0.0686261	5.45091	0.0195582	0.400908
LOC116917149	collagen alpha-1(I) chain	3.8561	7.21284	5.45077	0.0195597	0.400908
LOC116928549	uncharacterized LOC116928549	-0.901453	5.23328	5.44679	0.0196043	0.401276
LOC116929279	protein transport protein Sec61 subunit beta	0.716325	6.22595	5.43458	0.0197419	0.403543
LOC116926143	uncharacterized LOC116926143	-0.695897	4.67691	5.42573	0.0198421	0.404663
LOC116916612	transcriptional regulator ovo	0.661888	5.83773	5.42501	0.0198504	0.404663
LOC116936543	uncharacterized LOC116936543	-1.48218	1.66852	5.41695	0.0199421	0.405911
LOC116918927	G8 domain-containing protein DDB_G0286311	-2.05099	2.24274	5.41414	0.0199743	0.405911
LOC116924360	NF-kappa-B inhibitor cactus	-0.620411	5.43025	5.41226	0.0199958	0.405911
LOC116919772	SEC14-like protein 2	-1.12557	6.10364	5.4102	0.0200194	0.405911
LOC116929191	pyruvate carboxylase, mitochondrial	-1.18046	7.67936	5.40751	0.0200503	0.405991
LOC116921644	lysophosphatidylserine lipase ABHD12	-0.993383	3.55439	5.40447	0.0200852	0.406153
LOC116916203	cAMP-dependent protein kinase type II regulatory subunit	-0.693649	6.42043	5.39938	0.020144	0.406795
LOC116916668	alkyldihydroxyacetonephosphate synthase, peroxisomal	0.962899	1.26607	5.39485	0.0201962	0.407304
LOC123470737	uncharacterized LOC123470737	1.93309	-0.958163	5.38494	0.0203113	0.407527
LOC116920170	protein extra-macrochaetae	0.842466	4.74886	5.38407	0.0203214	0.407527
LOC116920200	heat shock protein beta-1	-0.82971	7.33291	5.38206	0.0203448	0.407527
LOC116930855	solute carrier family 28 member 3	-0.811095	3.70014	5.38184	0.0203474	0.407527
LOC116925776	uncharacterized LOC116925776	2.50534	8.65898	5.38168	0.0203493	0.407527
LOC116917905	tau-tubulin kinase homolog Asator	-0.602919	5.53259	5.37695	0.0204045	0.407527
LOC116922491	L-threonine 3-dehydrogenase, mitochondrial	-0.948376	6.99975	5.37398	0.0204393	0.407527
LOC116930203	uncharacterized LOC116930203	-1.72638	-0.312336	5.36906	0.020497	0.407527
LOC116925268	uncharacterized LOC116925268	-0.955739	5.01577	5.36786	0.0205112	0.407527
LOC116918534	uncharacterized LOC116918534	-1.01374	2.58381	5.36601	0.0205329	0.407527
LOC116916065	disheveled-associated activator of morphogenesis 1	-0.590368	5.87599	5.36484	0.0205467	0.407527
LOC123477550	uncharacterized LOC123477550	1.89645	0.550784	5.36459	0.0205496	0.407527
LOC123477075	DNA-directed RNA polymerase II subunit RPB1-like	4.05833	4.43729	5.3638	0.020559	0.407527
LOC116916521	dipeptidase 1	-0.780004	4.22491	5.3527	0.0206902	0.408938
LOC116918502	uncharacterized LOC116918502	-0.680707	5.51043	5.35234	0.0206945	0.408938
LOC123467779	DNA polymerase theta-like	1.36219	-0.231873	5.34885	0.020736	0.408938
LOC123475600	uncharacterized LOC123475600	0.989839	-0.480428	5.34862	0.0207387	0.408938
LOC116924201	kinesin-like protein KIF16B	-1.28143	3.13144	5.34384	0.0207956	0.409016
LOC116927735	uncharacterized LOC116927735	-1.01132	1.99286	5.34367	0.0207977	0.409016
LOC123468131	histone-lysine N-methyltransferase EHMT2-like	0.760182	2.68424	5.34145	0.0208241	0.409016
LOC123475988	uncharacterized LOC123475988	1.03614	-0.213051	5.33601	0.0208893	0.409761
LOC116919519	serine/threonine-protein kinase ULK2	-0.813868	7.84618	5.33318	0.0209232	0.409893
LOC116929661	uncharacterized LOC116929661	-2.48891	-0.364393	5.31656	0.0211237	0.412709
LOC123475573	trichohyalin-like	-0.963082	1.23605	5.31032	0.0211995	0.412709
LOC116921469	uncharacterized LOC116921469	-0.769888	3.35791	5.30916	0.0212135	0.412709
LOC116925952	E3 ubiquitin-protein ligase sina-like	-0.712137	6.31311	5.30703	0.0212395	0.412709
LOC116929651	uncharacterized LOC116929651	0.760884	0.948176	5.30646	0.0212465	0.412709
LOC116930665	peroxisomal membrane protein PEX16	-1.09742	-0.555274	5.30405	0.0212759	0.412709
LOC116929877	uncharacterized LOC116929877	-1.23455	-0.999813	5.30035	0.0213212	0.412709
LOC123466488	uncharacterized LOC123466488	-1.10857	3.34886	5.29727	0.0213589	0.412709
LOC123466461	histone 24-like	1.03858	5.60807	5.29709	0.0213611	0.412709
LOC116928991	aminopeptidase N	-1.12822	4.13601	5.29692	0.0213632	0.412709
LOC116921038	facilitated trehalose transporter Tret1-2 homolog	-0.764749	3.92422	5.2965	0.0213683	0.412709
LOC116924676	lysozyme RrrD	-1.50769	6.28593	5.29078	0.0214386	0.413139
LOC116917206	flocculation protein FLO11	-1.51597	8.38778	5.28908	0.0214595	0.413139
LOC116936659	uncharacterized LOC116936659	-0.935352	3.68924	5.28747	0.0214794	0.413139
LOC116923228	toll-like receptor 6	-1.52386	1.21896	5.28578	0.0215002	0.413139
LOC116916747	histone H1B	1.05493	6.72915	5.28308	0.0215336	0.413252
LOC123470092	uncharacterized LOC123470092	-2.53441	1.26897	5.27049	0.0216899	0.413894
LOC116921447	PDZ and LIM domain protein Zasp	-0.637419	6.15497	5.27033	0.0216919	0.413894
LOC116922165	dual specificity protein phosphatase 16	-0.811599	7.45546	5.26638	0.0217411	0.413894
LOC116915451	endocuticle structural glycoprotein SgAbd-1	2.97223	5.18843	5.2662	0.0217434	0.413894
LOC123474692	von Willebrand factor D and EGF domain-containing protein-like	0.779195	0.477708	5.26534	0.0217542	0.413894
LOC116924650	trichohyalin	-0.797583	8.2433	5.26518	0.0217561	0.413894
LOC116916199	uncharacterized LOC116916199	0.87646	0.58569	5.26493	0.0217593	0.413894
LOC116917979	protein PRY2	-4.45764	4.90365	5.24777	0.021975	0.417469
LOC116927360	speckle-type POZ protein B	-1.43272	1.55221	5.24513	0.0220083	0.417576
LOC116936122	hornerin	-1.81393	0.413303	5.23708	0.0221103	0.418362
LOC116924078	alpha-(1,3)-fucosyltransferase C	1.11307	1.81327	5.23522	0.0221341	0.418362
LOC116932776	adenylyl cyclase 78C	-0.577766	3.95564	5.23344	0.0221567	0.418362
LOC123471237	thyrostimulin alpha-2 subunit-like	-0.913929	0.00516148	5.23311	0.0221608	0.418362
LOC123471076	uncharacterized LOC123471076	-0.704045	6.90357	5.21577	0.0223829	0.420647
LOC123471125	pro-resilin-like	1.45054	1.20944	5.21417	0.0224035	0.420647
LOC123466305	uncharacterized LOC123466305	-1.18171	0.596299	5.21407	0.0224049	0.420647
LOC116932095	uncharacterized LOC116932095	-1.8237	2.04461	5.21073	0.0224479	0.420647
LOC116924494	very-long-chain 3-oxoacyl-CoA reductase	-1.17118	1.17746	5.21016	0.0224553	0.420647
LOC116931605	pro-resilin	3.28642	-0.243642	5.20705	0.0224955	0.420647
LOC116932314	serine/arginine repetitive matrix protein 1	-0.890552	6.50346	5.20647	0.0225029	0.420647
LOC116931355	coagulation factor IX	-2.46625	2.854	5.2051	0.0225207	0.420647
LOC116921553	mucin-17	-0.671637	7.13264	5.20348	0.0225417	0.420647
LOC116931078	vegetative cell wall protein gp1	2.42787	7.17737	5.20199	0.0225611	0.420647
LOC116923040	cuticle protein 21	-1.35758	9.79647	5.19745	0.0226201	0.421009
LOC116916737	trypsin-1	-1.94458	6.03156	5.19514	0.0226501	0.421009
LOC116930244	D-beta-hydroxybutyrate dehydrogenase, mitochondrial	-0.726972	6.89841	5.19405	0.0226643	0.421009
LOC123469457	nose resistant to fluoxetine protein 6-like	-1.16774	1.68185	5.1852	0.0227801	0.422638
LOC116917984	uncharacterized LOC116917984	-0.89592	-0.153238	5.17605	0.0229003	0.423506
LOC123476976	predicted GPI-anchored protein 58	4.11891	2.54108	5.175	0.0229142	0.423506
LOC116916081	lactase-phlorizin hydrolase	-0.702702	5.5208	5.17233	0.0229494	0.423506
LOC116936597	uncharacterized LOC116936597	-0.61056	5.65848	5.17109	0.0229657	0.423506
LOC123471358	uncharacterized LOC123471358	-1.3559	-1.16484	5.17097	0.0229674	0.423506
LOC116917855	calcium-transporting ATPase sarcoplasmic/endoplasmic reticulum type	-0.760343	6.73268	5.1678	0.0230094	0.423761
LOC116932129	protein furry	-0.665887	7.50951	5.16141	0.0230942	0.424312
LOC116920985	uncharacterized LOC116920985	-1.91661	-1.34585	5.15924	0.023123	0.424312
LOC116916254	NADPH oxidase 5-like	-0.971319	3.91719	5.15876	0.0231294	0.424312
LOC116926034	protocadherin Fat 4-like	-0.666033	5.06684	5.15707	0.023152	0.424312
LOC116936160	uncharacterized LOC116936160	2.00762	-1.22727	5.15371	0.0231967	0.424512
LOC116919694	transient receptor potential channel pyrexia	-0.832504	3.41961	5.15203	0.0232192	0.424512
LOC116936336	putative nuclease HARBI1	0.665387	2.22397	5.14944	0.0232539	0.42463
LOC123471226	vegetative cell wall protein gp1-like	1.25659	0.384172	5.14398	0.0233271	0.425452
LOC116919128	actin, muscle	-0.76183	12.8245	5.13136	0.0234973	0.427549
LOC116927750	uncharacterized LOC116927750	1.56037	5.58655	5.13021	0.0235128	0.427549
LOC116918345	uncharacterized LOC116918345	-0.928383	4.14886	5.12915	0.0235273	0.427549
LOC116936392	uncharacterized LOC116936392	-2.4582	1.90953	5.12622	0.023567	0.42758
LOC116925410	uncharacterized LOC116925410	1.39443	4.35374	5.12484	0.0235858	0.42758
LOC116917991	uncharacterized LOC116917991	-1.22481	2.07933	5.11581	0.0237089	0.428772
LOC116928996	glycine-rich protein 23	2.83816	-0.220429	5.11051	0.0237814	0.428772
LOC116929732	uncharacterized LOC116929732	0.862199	1.32154	5.10851	0.0238087	0.428772
LOC123472445	glutamate-gated chloride channel-like	-1.18178	0.0963997	5.10847	0.0238093	0.428772
LOC116932696	sodium/hydrogen exchanger 3	-0.701844	7.60411	5.10757	0.0238217	0.428772
LOC116917694	beta-1,3-glucan-binding protein	-0.864472	3.39985	5.10753	0.0238222	0.428772
LOC116915926	UDP-glucose 6-dehydrogenase	0.548814	5.79245	5.10183	0.0239006	0.429669
LOC116922099	E3 ubiquitin-protein ligase PDZRN3-B	0.801816	3.3273	5.09827	0.0239498	0.430039
LOC116930684	xaa-Pro aminopeptidase 1	-0.588551	6.23969	5.08865	0.0240829	0.431504
LOC116933990	trypsin-1	-1.58711	4.87049	5.08546	0.0241272	0.431504
LOC116929329	uncharacterized LOC116929329	5.23065	1.94191	5.08518	0.0241311	0.431504
LOC116933775	acetylcholinesterase	-1.08132	4.15072	5.08412	0.0241459	0.431504
LOC116928561	uncharacterized LOC116928561	0.869319	3.88868	5.08128	0.0241855	0.4317
LOC116929174	cuticle protein 2	-2.65444	7.43271	5.07564	0.0242643	0.432594
LOC116917524	uncharacterized LOC116917524	-1.1334	0.738836	5.06843	0.0243654	0.432972
LOC116931603	pro-resilin	3.38498	4.56437	5.06822	0.0243685	0.432972
LOC116918072	uncharacterized LOC116918072	-1.05789	3.73454	5.06492	0.0244148	0.432972
LOC116918462	UDP-glucosyltransferase 2	-1.38216	1.79975	5.06467	0.0244184	0.432972
LOC116922056	uncharacterized LOC116922056	1.491	2.53015	5.06337	0.0244367	0.432972
LOC116922106	metalloprotease TIKI1	0.875084	4.45552	5.06186	0.024458	0.432972
LOC116917244	carboxylesterase 4A	-1.02231	3.62664	5.05393	0.0245701	0.433
LOC116930745	uncharacterized LOC116930745	-0.931024	2.75453	5.0525	0.0245904	0.433
LOC116930909	uncharacterized LOC116930909	-1.5748	0.200184	5.05123	0.0246084	0.433
LOC116931847	uncharacterized LOC116931847	-0.827952	2.73572	5.04895	0.0246409	0.433
LOC116915923	sodium-coupled monocarboxylate transporter 1	-1.00528	3.85475	5.04863	0.0246454	0.433
LOC116932670	uncharacterized LOC116932670	-1.12818	5.03737	5.04571	0.024687	0.433
LOC116923448	keratin-associated protein 19-2	-0.615196	4.91282	5.04412	0.0247096	0.433
LOC116919874	protein gooseberry-neuro	1.76066	1.50029	5.04397	0.0247118	0.433
LOC116923614	fasciclin-1	-0.665759	4.91524	5.04352	0.0247182	0.433
LOC123470431	extensin-2-like	0.823414	1.12192	5.03575	0.0248294	0.434442
LOC116936529	uncharacterized LOC116936529	-0.650008	3.98376	5.03103	0.0248971	0.434649
LOC116925432	lactase-phlorizin hydrolase	-2.35441	6.55178	5.0309	0.0248989	0.434649
LOC116931584	cuticle protein 8	4.9719	3.74088	5.02834	0.0249358	0.434789
LOC116919992	F-box only protein 25	-0.813934	8.43387	5.02503	0.0249835	0.434827
LOC123475354	uncharacterized LOC123475354	-1.50609	-0.859514	5.02419	0.0249957	0.434827
LOC116916398	elongation of very long chain fatty acids protein AAEL008004	3.22788	5.58483	5.01785	0.0250873	0.435781
LOC116931273	NPC intracellular cholesterol transporter 2 homolog a	-0.864997	2.25251	5.0164	0.0251084	0.435781
LOC123477034	uncharacterized LOC123477034	-1.78013	-1.15755	5.00824	0.0252269	0.436643
LOC116915342	mucin-17	2.17304	0.632024	5.00585	0.0252619	0.436643
LOC123474615	RILP-like protein homolog	-0.643658	2.86396	5.00528	0.0252702	0.436643
LOC116928362	angiotensin-converting enzyme	-1.33179	5.1647	5.00389	0.0252905	0.436643
LOC116936133	lactosylceramide 1,3-N-acetyl-beta-D-glucosaminyltransferase	-1.29559	-0.449758	5.00303	0.025303	0.436643
LOC123469702	uncharacterized LOC123469702	-1.97478	-0.345189	4.99787	0.0253786	0.437124
LOC116917539	integumentary mucin C.1	-2.02142	5.1985	4.99717	0.0253889	0.437124
LOC116916963	uncharacterized LOC116916963	-1.09275	1.41462	4.98938	0.0255034	0.438594
LOC116925420	uncharacterized LOC116925420	0.716317	3.01952	4.97981	0.0256448	0.440523
LOC116917737	translocon-associated protein subunit beta	0.791103	6.45062	4.97653	0.0256935	0.440858
LOC116921661	aromatic-L-amino-acid decarboxylase	-0.561355	3.63587	4.97083	0.0257782	0.441366
LOC116930310	uncharacterized LOC116930310	-0.84876	4.47571	4.9706	0.0257817	0.441366
LOC116921817	uncharacterized LOC116921817	-1.93296	-0.733659	4.96487	0.0258672	0.441504
LOC116921341	adhesive plaque matrix protein	2.9589	2.0365	4.96288	0.025897	0.441504
LOC116934422	glutathione S-transferase 3	-1.13514	2.22055	4.96276	0.0258989	0.441504
LOC116919595	monocarboxylate transporter 12	-0.793976	3.39261	4.96132	0.0259204	0.441504
LOC116927259	uncharacterized LOC116927259	-3.14753	0.796472	4.96026	0.0259363	0.441504
LOC116928852	protein bowel	1.50384	3.77023	4.95802	0.0259699	0.441577
LOC123475776	uncharacterized LOC123475776	-0.756255	2.48983	4.95206	0.0260596	0.44185
LOC116927283	uncharacterized LOC116927283	-1.29895	-1.01518	4.9513	0.0260711	0.44185
LOC116922515	putative AC transposase	-1.25812	0.191787	4.94683	0.0261386	0.44185
LOC116936025	chitotriosidase-1	-3.19994	0.935634	4.94201	0.0262116	0.44185
LOC116925417	scoloptoxin SSD14	-0.756618	4.44442	4.93856	0.0262639	0.44185
LOC116922082	uncharacterized LOC116922082	-0.911515	1.50939	4.9379	0.0262739	0.44185
LOC116931715	leucine zipper putative tumor suppressor 2 homolog	-0.745126	5.97437	4.93656	0.0262943	0.44185
LOC116918778	uncharacterized LOC116918778	-0.580345	3.97567	4.93624	0.0262992	0.44185
LOC116927855	group 3 secretory phospholipase A2	-0.851542	6.29898	4.93585	0.0263051	0.44185
LOC123466466	collagen alpha-1(I) chain-like	4.08456	5.49056	4.93498	0.0263184	0.44185
LOC116931580	vegetative cell wall protein gp1	3.50574	5.35908	4.93265	0.0263539	0.44185
LOC116922959	methionyl-tRNA formyltransferase, mitochondrial	0.803215	2.34198	4.92929	0.0264051	0.44185
LOC116931895	prostaglandin G/H synthase 2	1.34579	1.16377	4.92896	0.0264102	0.44185
LOC116917837	trichohyalin	-1.09609	3.86691	4.92854	0.0264167	0.44185
LOC123468649	uncharacterized LOC123468649	-1.68711	0.0800498	4.92793	0.0264259	0.44185
LOC116917287	compound eye opsin BCRH2	-0.959864	3.124	4.92162	0.0265226	0.442975
LOC116931372	uncharacterized LOC116931372	-1.73285	1.17647	4.91606	0.0266082	0.443911
LOC116919531	uncharacterized LOC116919531	-1.0659	-0.664826	4.91099	0.0266864	0.444724
LOC116924690	kinesin-like protein KIF18A	0.993326	2.81605	4.9041	0.0267931	0.445642
LOC123467359	chymotrypsin BII-like	-1.33644	-1.21953	4.90361	0.0268006	0.445642
LOC116915711	uncharacterized LOC116915711	2.5273	0.551415	4.89699	0.0269035	0.44686
LOC116928621	uncharacterized LOC116928621	-0.638737	6.98424	4.89222	0.026978	0.447522
LOC116919243	protein lifeguard 1	-1.11117	1.65027	4.89063	0.0270028	0.447522
LOC123470623	atrial natriuretic peptide receptor 1-like	-1.15993	-0.209891	4.88789	0.0270458	0.447742
LOC116921605	uncharacterized LOC116921605	3.2522	6.14682	4.88434	0.0271014	0.44817
LOC123470699	extensin-2-like	1.67726	-0.0479032	4.88208	0.0271368	0.448264
LOC116918073	uncharacterized LOC116918073	-1.33447	1.97174	4.87735	0.0272114	0.448943
LOC116933911	beta-galactosidase-1-like protein 2	-0.855256	3.13012	4.87349	0.0272724	0.448943
LOC116922266	ras-like protein family member 12	-0.581118	4.06124	4.87099	0.0273119	0.448943
LOC116922474	chymotrypsinogen A	-0.935096	3.94186	4.87018	0.0273247	0.448943
LOC116916653	alpha-amylase	-1.65089	5.46879	4.87003	0.027327	0.448943
LOC116932757	nucleolin	0.815789	5.12313	4.86694	0.027376	0.449259
LOC116920895	uncharacterized LOC116920895	-2.15478	1.12321	4.86409	0.0274212	0.449503
LOC123472652	uncharacterized LOC123472652	1.24139	-0.680381	4.86225	0.0274506	0.449503
LOC116915838	forkhead box protein F1-B	2.23692	1.34988	4.85492	0.0275674	0.450873
LOC116919725	dorsal-ventral patterning protein Sog	-0.577949	5.30616	4.85325	0.0275941	0.450873
LOC116935746	hematopoietically-expressed homeobox protein Hhex	-1.12206	2.31434	4.84934	0.0276568	0.451408
LOC116925456	C1q-related factor	0.92242	2.80241	4.84503	0.027726	0.451581
LOC116925353	inactive pancreatic lipase-related protein 1-like	-1.01838	1.54938	4.84344	0.0277515	0.451581
LOC116927480	GRIP and coiled-coil domain-containing protein 2	0.70284	5.4987	4.8419	0.0277763	0.451581
LOC123468637	solute carrier family 13 member 5-like	-2.4187	-0.735137	4.84107	0.0277897	0.451581
LOC116925392	L-threonine ammonia-lyase	-0.818865	7.03536	4.83882	0.027826	0.451581
LOC116921330	pro-resilin	1.84787	1.95613	4.83665	0.027861	0.451581
LOC123474691	uncharacterized LOC123474691	-1.34276	-0.958333	4.83564	0.0278772	0.451581
LOC116921947	uncharacterized LOC116921947	-0.869574	3.42882	4.8316	0.0279427	0.451997
LOC116930972	phosphatidylcholine:ceramide cholinephosphotransferase 2	-0.51962	5.59542	4.83035	0.0279629	0.451997
LOC116929346	adhesive plaque matrix protein	2.98281	2.61953	4.82304	0.0280818	0.453432
LOC116924305	uncharacterized LOC116924305	-0.603138	3.91081	4.81998	0.0281316	0.45375
LOC116931591	cuticle protein 18.6	3.34475	-0.262909	4.8173	0.0281755	0.453972
LOC116925693	compound eye opsin BCRH2	-0.883344	8.67823	4.81466	0.0282186	0.454181
LOC116935105	potential E3 ubiquitin-protein ligase ariadne-2	-0.614513	3.89039	4.81251	0.0282539	0.454263
LOC123470108	trypsin alpha-4-like	-1.75041	7.07807	4.81028	0.0282905	0.454367
LOC123475953	uncharacterized LOC123475953	-1.77708	6.91754	4.79825	0.0284886	0.456419
LOC116926119	uncharacterized LOC116926119	-1.19445	3.87586	4.79796	0.0284934	0.456419
LOC116931442	proline-rich receptor-like protein kinase PERK2	-1.49884	2.29464	4.79701	0.0285091	0.456419
LOC123466469	uncharacterized LOC123466469	1.97604	6.98231	4.79269	0.0285808	0.45708
LOC116930089	uncharacterized LOC116930089	-1.60179	-0.695784	4.78631	0.0286868	0.458289
LOC116929317	adhesive plaque matrix protein	2.75435	3.30534	4.78418	0.0287222	0.458369
LOC116935135	BMP-binding endothelial regulator protein	-0.67192	4.70681	4.77611	0.0288572	0.459909
LOC116929027	glycine-rich protein 23	1.83682	3.76647	4.77376	0.0288966	0.459909
LOC116921922	histone H2A	1.69037	2.65703	4.77295	0.0289103	0.459909
LOC116917134	uncharacterized LOC116917134	-0.823041	3.8191	4.7615	0.0291032	0.462082
LOC116919487	heat shock 70 kDa protein cognate 4	-1.48485	8.60186	4.7612	0.0291083	0.462082
LOC116927649	extensin-2	-2.30721	-1.27782	4.75477	0.0292172	0.463324
LOC116924639	glycine-rich cell wall structural protein	-2.46138	2.65311	4.75263	0.0292535	0.463411
LOC116928998	30S ribosomal protein S16	1.64276	5.33833	4.73784	0.029506	0.465942
LOC116920761	pro-resilin	3.10966	0.103125	4.7377	0.0295084	0.465942
LOC116917670	ubiquinone biosynthesis O-methyltransferase, mitochondrial	2.44627	0.425494	4.73727	0.0295159	0.465942
LOC116919500	uncharacterized LOC116919500	-0.561533	4.29696	4.73546	0.0295469	0.465942
LOC116932150	alpha-amylase	-1.52606	5.62719	4.73424	0.0295679	0.465942
LOC116916640	uncharacterized LOC116916640	-1.2643	1.08873	4.7232	0.0297584	0.468453
LOC116930017	moesin/ezrin/radixin homolog 1	-0.954149	4.21364	4.71393	0.0299192	0.47044
LOC116917829	phosphofurin acidic cluster sorting protein 2	-0.762109	7.58463	4.71045	0.0299799	0.47044
LOC123475214	oxysterol-binding protein-related protein 1-like	-1.26212	0.212237	4.70623	0.0300534	0.47044
LOC116934336	lactosylceramide 4-alpha-galactosyltransferase-like	0.88279	2.15908	4.70596	0.0300582	0.47044
LOC116919112	hybrid signal transduction histidine kinase D	-0.782891	5.09889	4.70575	0.0300619	0.47044
LOC116932716	heparan-alpha-glucosaminide N-acetyltransferase	-1.92723	3.56416	4.70361	0.0300993	0.47044
LOC116920798	uncharacterized LOC116920798	-0.791903	9.98518	4.70215	0.030125	0.47044
LOC116936488	serine/threonine-protein kinase/endoribonuclease ire-1	-0.740252	3.58382	4.7	0.0301627	0.47044
LOC116916976	uncharacterized LOC116916976	0.738266	1.37645	4.69839	0.0301908	0.47044
LOC123471219	uncharacterized LOC123471219	-1.27268	1.33344	4.69526	0.0302459	0.47044
LOC116922706	carboxypeptidase B	-1.14125	8.15258	4.6952	0.030247	0.47044
LOC116917932	S-adenosylmethionine mitochondrial carrier protein	0.610684	3.21132	4.6934	0.0302786	0.47044
LOC123471222	uncharacterized LOC123471222	-1.41987	0.980591	4.69273	0.0302905	0.47044
LOC116929341	brain protein I3	-1.58213	3.74742	4.68353	0.030453	0.472122
LOC116924984	paramyosin, long form	-0.777372	10.0727	4.68161	0.0304872	0.472122
LOC116916776	GDP-mannose 4,6 dehydratase	0.545987	5.12963	4.68129	0.0304929	0.472122
LOC123471175	keratin, type I cytoskeletal 9-like	-2.08807	-1.01559	4.67736	0.0305626	0.47225
LOC123472239	UDP-glycosyltransferase UGT5-like	2.58727	2.38749	4.6773	0.0305638	0.47225
LOC123473798	lysine-specific demethylase 5B-like	-2.19828	-1.53287	4.67517	0.0306016	0.472349
LOC116925406	serine/threonine-protein kinase WNK3	-0.794201	8.03429	4.67016	0.030691	0.473244
LOC116931726	protein regulator of cytokinesis 1	0.650947	5.17337	4.66248	0.0308287	0.474881
LOC116928147	RING finger protein 11	-0.647449	5.9139	4.65694	0.0309283	0.475373
LOC116932687	b(0,+)-type amino acid transporter 1	-0.796004	0.865094	4.65536	0.0309568	0.475373
LOC116929264	adhesive plaque matrix protein	2.933	6.03535	4.65501	0.0309631	0.475373
LOC123476792	glutamic acid-rich protein-like	-2.1853	2.78395	4.65369	0.0309868	0.475373
LOC116926304	probable G-protein coupled receptor No9	-0.78961	1.32501	4.65045	0.0310454	0.475788
LOC116917773	lipase member N	-1.19151	1.70186	4.6456	0.0311333	0.476649
LOC116922427	arrestin domain-containing protein 17	-1.72929	-0.186103	4.64333	0.0311744	0.476794
LOC116920543	uncharacterized LOC116920543	1.77088	2.35182	4.63923	0.031249	0.47745
LOC116924361	uncharacterized LOC116924361	-1.38702	7.34956	4.63684	0.0312926	0.477632
LOC116915872	solute carrier family 2, facilitated glucose transporter member 1	-0.586126	3.28334	4.62483	0.0315125	0.480501
LOC123466513	cytosolic non-specific dipeptidase-like	0.890558	0.238017	4.62184	0.0315673	0.48085
LOC116915501	cuticle protein CP14.6	2.95658	4.48138	4.6194	0.0316122	0.481048
LOC116935011	uncharacterized LOC116935011	-1.01402	1.19947	4.61646	0.0316665	0.481388
LOC116936628	uncharacterized LOC116936628	0.810893	1.64865	4.61417	0.0317088	0.481463
LOC116921920	neurofilament heavy polypeptide	0.998106	3.54689	4.61274	0.0317353	0.481463
LOC116920581	glycine-rich cell wall structural protein 1.8-like	-3.05289	2.24518	4.60683	0.0318448	0.482236
LOC116929812	potassium voltage-gated channel protein Shal	-0.765804	4.07424	4.60654	0.0318503	0.482236
LOC116917161	larval cuticle protein LCP-22	-1.77714	7.34468	4.6038	0.0319012	0.482411
LOC116916197	potassium channel subfamily K member 2	-0.611948	2.8948	4.5991	0.0319887	0.482411
LOC116935192	protein SCO1 homolog, mitochondrial	0.568829	4.18977	4.5975	0.0320187	0.482411
LOC116924262	uncharacterized LOC116924262	-0.734205	4.76621	4.59749	0.0320188	0.482411
LOC116927867	uncharacterized LOC116927867	6.48416	1.10653	4.59544	0.0320571	0.482411
LOC116920053	uncharacterized LOC116920053	-0.805985	4.521	4.59439	0.0320767	0.482411
LOC116919933	uncharacterized LOC116919933	2.73795	4.01264	4.59382	0.0320874	0.482411
LOC116929698	4-coumarate--CoA ligase 3	-0.627144	7.29923	4.59065	0.0321468	0.482411
LOC116919387	uncharacterized LOC116919387	-0.861022	0.550188	4.58973	0.0321641	0.482411
LOC116927339	uncharacterized LOC116927339	1.10741	0.513642	4.58877	0.0321821	0.482411
LOC116925942	rho GTPase-activating protein 7	-0.998968	8.32972	4.58651	0.0322246	0.482568
LOC116928148	putative ammonium transporter 1	-2.1443	-1.58694	4.57402	0.0324602	0.484929
LOC116931402	DNA-directed RNA polymerase II subunit RPB1	-3.86175	0.0604914	4.57317	0.0324763	0.484929
LOC116915920	alpha-amylase	-2.71692	5.88848	4.57243	0.0324904	0.484929
LOC116927364	uncharacterized LOC116927364	-1.71153	-1.48184	4.57135	0.032511	0.484929
LOC116919941	probable ribonuclease ZC3H12C	-0.634457	5.61916	4.56673	0.0325987	0.485026
LOC116921048	uncharacterized LOC116921048	1.81493	-0.865088	4.56179	0.032693	0.485026
LOC116931754	protein spaetzle	1.77102	-0.528471	4.56158	0.0326968	0.485026
LOC116916483	zinc finger protein 358	2.30467	0.0101491	4.56125	0.0327032	0.485026
LOC116916750	trypsin-1	2.27666	0.45319	4.56112	0.0327056	0.485026
LOC116927832	glycine-rich protein 23	-3.03504	2.60881	4.55805	0.0327644	0.485026
LOC116927846	glycine-rich cell wall structural protein	-1.19555	2.31632	4.55457	0.032831	0.485026
LOC116928891	uncharacterized LOC116928891	-0.678507	4.11551	4.55364	0.0328488	0.485026
LOC123471579	uncharacterized LOC123471579	-0.840086	0.788006	4.55021	0.0329147	0.485026
LOC116931365	transmembrane emp24 domain-containing protein 5	0.550017	6.31463	4.5492	0.0329341	0.485026
LOC116927155	fatty acid hydroxylase domain-containing protein 2	-0.740513	6.1222	4.5478	0.0329612	0.485026
LOC116928574	delta(14)-sterol reductase LBR	1.20769	3.86863	4.54563	0.0330028	0.485026
LOC116915949	alpha-1,3-mannosyl-glycoprotein 4-beta-N-acetylglucosaminyltransferase B	0.629285	4.24122	4.54497	0.0330156	0.485026
LOC123471174	glycine-rich cell wall structural protein 1.8-like	-3.05093	2.39442	4.5352	0.0332045	0.485026
LOC116932717	RYamide receptor	-1.02432	2.47754	4.53445	0.0332192	0.485026
LOC116927982	chromobox protein homolog 1	0.622069	5.45734	4.5303	0.0332998	0.485026
LOC116932693	uncharacterized LOC116932693	-0.888046	2.7802	4.52945	0.0333163	0.485026
LOC116929677	polyamine-transporting ATPase 13A3	-0.562929	6.49742	4.52925	0.0333202	0.485026
LOC116919700	formimidoyltransferase-cyclodeaminase	-0.582139	6.90084	4.52833	0.0333381	0.485026
LOC116928850	carboxypeptidase B	-1.21393	6.85416	4.52711	0.033362	0.485026
LOC116930969	cytochrome P450 4C1	-1.07318	0.815188	4.52592	0.0333851	0.485026
LOC116925506	asparagine-rich zinc finger protein AZF1	0.7255	3.1533	4.52449	0.0334131	0.485026
LOC116924823	calcium/calmodulin-dependent protein kinase type 1	-0.561802	6.29375	4.52248	0.0334524	0.485026
LOC116935339	TATA-binding protein-associated factor 2N	-2.27328	2.95583	4.52019	0.0334971	0.485026
LOC116920999	uncharacterized LOC116920999	-0.998337	4.40438	4.51871	0.0335261	0.485026
LOC116929204	serine/threonine-protein kinase/endoribonuclease IRE2	-0.702243	5.36713	4.51729	0.0335539	0.485026
LOC116929400	ras-GEF domain-containing family member 1B	-0.639912	4.02739	4.51699	0.0335598	0.485026
LOC123466544	keratin, type I cytoskeletal 9-like	4.27185	2.8525	4.5158	0.0335832	0.485026
LOC116931526	neutral ceramidase	-1.06278	3.41268	4.51558	0.0335874	0.485026
LOC116925192	cuticle protein 8	1.50967	-0.409079	4.51362	0.033626	0.485026
LOC116926054	uncharacterized LOC116926054	1.50352	-0.952597	4.51167	0.0336643	0.485026
LOC123470206	larval cuticle protein 65Ag1-like	3.71284	-0.091042	4.50834	0.03373	0.485026
LOC116922376	uncharacterized LOC116922376	-1.53598	-0.972401	4.50816	0.0337334	0.485026
LOC116921923	histone H3	1.55639	-0.758538	4.50772	0.0337423	0.485026
LOC116933633	uncharacterized LOC116933633	-0.977065	2.64912	4.50758	0.033745	0.485026
LOC116918417	dolichyl-diphosphooligosaccharide--protein glycosyltransferase 48 kDa subunit	0.64607	6.01142	4.50694	0.0337576	0.485026
LOC116918900	pro-resilin	-0.831489	3.37948	4.50493	0.0337973	0.485026
LOC116931060	uncharacterized LOC116931060	-1.20809	-1.36544	4.50404	0.0338149	0.485026
LOC116925415	uncharacterized LOC116925415	-0.787326	3.39136	4.50281	0.0338392	0.485026
LOC116924934	uncharacterized LOC116924934	-2.75163	-0.0484112	4.50266	0.0338422	0.485026
LOC123469399	uncharacterized LOC123469399	-0.790804	3.2446	4.50216	0.033852	0.485026
LOC116932409	mucin-2	-5.26417	5.08769	4.50019	0.033891	0.485026
LOC116928995	probable peroxisomal membrane protein PEX13	-2.07096	-0.430936	4.49964	0.0339019	0.485026
LOC116920438	putative ankyrin repeat protein RF_0381	-0.606877	3.01213	4.49382	0.0340176	0.486219
LOC116928307	repetitive proline-rich cell wall protein 1	1.29479	3.88334	4.49168	0.0340602	0.486302
LOC116929975	BCL2/adenovirus E1B 19 kDa protein-interacting protein 3	-0.773523	8.17834	4.49029	0.0340879	0.486302
LOC116925201	uncharacterized LOC116925201	-0.661967	3.51676	4.48692	0.0341551	0.486799
LOC116915689	keratin-associated protein 19-2	-1.06492	4.8835	4.48225	0.0342486	0.48767
LOC116935196	cubilin	-0.959691	2.14103	4.47633	0.0343674	0.488358
LOC116917211	serine/threonine-protein kinase Nek7	-0.777301	1.64043	4.47447	0.034405	0.488358
LOC116917389	secretin receptor	-0.733557	6.05739	4.47404	0.0344136	0.488358
LOC123475460	muscle M-line assembly protein unc-89-like	-1.27398	-0.598949	4.47096	0.0344756	0.488358
LOC116925602	serine protease ami	-1.53852	4.34087	4.46986	0.0344978	0.488358
LOC123474422	uncharacterized LOC123474422	-1.48622	3.67336	4.46898	0.0345155	0.488358
LOC116916558	uncharacterized LOC116916558	-0.774761	3.15482	4.46739	0.0345477	0.488358
LOC123466533	uncharacterized LOC123466533	-0.905903	2.54531	4.46641	0.0345676	0.488358
LOC116922021	uncharacterized LOC116922021	0.971371	-0.496378	4.46537	0.0345886	0.488358
LOC123471475	uncharacterized LOC123471475	-0.940157	1.81731	4.45785	0.0347412	0.490053
LOC123472318	putative inorganic phosphate cotransporter	-1.58148	0.276497	4.45377	0.0348242	0.490462
LOC116924965	muscle-specific protein 20	-0.907472	5.35528	4.45323	0.0348354	0.490462
LOC116918849	dolichyl-phosphate beta-glucosyltransferase	0.558756	3.66247	4.45139	0.0348728	0.490532
LOC116915419	lysosomal aspartic protease	-1.97271	3.99162	4.4496	0.0349095	0.490589
LOC116920397	uncharacterized LOC116920397	-1.90805	-0.0479389	4.44722	0.0349581	0.490814
LOC116932553	uncharacterized LOC116932553	3.22671	3.07493	4.44038	0.0350985	0.491931
LOC116915452	uncharacterized LOC116915452	-2.0926	4.81911	4.44002	0.0351058	0.491931
LOC116920319	uncharacterized LOC116920319	-0.555486	4.51509	4.43814	0.0351446	0.491931
LOC116915869	uncharacterized LOC116915869	-0.946929	1.65358	4.43677	0.0351727	0.491931
LOC116926810	protein translocase subunit SecA-like	-0.627567	3.08947	4.4354	0.0352009	0.491931
LOC116919274	ATP-dependent Clp protease ATP-binding subunit clpX-like, mitochondrial	-0.674189	7.84473	4.42471	0.0354222	0.494565
LOC116926532	uncharacterized LOC116926532	0.598475	4.76075	4.42047	0.0355102	0.494796
LOC116919135	apolipoprotein D	-1.46775	6.90203	4.41968	0.0355268	0.494796
LOC116926247	uncharacterized LOC116926247	-0.826762	9.87159	4.41917	0.0355373	0.494796
LOC116920951	alpha-(1,3)-fucosyltransferase C	0.967141	1.65822	4.41512	0.0356218	0.495515
LOC116924019	uncharacterized LOC116924019	-0.927951	1.64847	4.41033	0.0357219	0.496449
LOC123477027	uncharacterized LOC123477027	-1.08628	0.105844	4.40848	0.0357607	0.49653
LOC116924150	ammonium transporter Rh type A	-0.940762	2.4005	4.40424	0.0358497	0.497307
LOC116917869	cofilin/actin-depolymerizing factor homolog	-1.02794	7.90473	4.4007	0.0359243	0.497883
LOC116919443	uncharacterized LOC116919443	-0.865951	2.89168	4.39224	0.0361028	0.499898
LOC123466426	growth hormone-inducible transmembrane protein-like	-0.918803	4.17929	4.38784	0.0361962	0.500731
LOC116922903	aladin	0.602682	4.71533	4.38484	0.0362599	0.501152
LOC123470978	protein fem-1 homolog C-like	1.78591	-1.12682	4.38055	0.0363512	0.501953
LOC116919784	signal peptidase complex subunit 1	0.57707	4.43721	4.37712	0.0364244	0.502147
LOC123474436	phosrestin-2-like	-0.790621	4.38079	4.37677	0.0364319	0.502147
LOC116925466	uncharacterized LOC116925466	-0.577801	3.0325	4.37372	0.0364971	0.502586
LOC116922731	protogenin	-0.615559	5.68507	4.37194	0.0365353	0.502652
LOC116936420	dipeptidase 1	-0.75654	3.3351	4.35623	0.0368739	0.506848
LOC116929358	uncharacterized LOC116929358	-0.699808	2.8771	4.35283	0.0369475	0.5073
LOC116920779	collagen alpha-2(IX) chain	2.57127	2.78495	4.3516	0.0369742	0.5073
LOC116930073	G patch domain-containing protein 11	0.606635	3.10053	4.34556	0.0371055	0.50864
LOC116924260	uncharacterized LOC116924260	-0.694704	8.01478	4.34397	0.0371402	0.508652
LOC123473868	serine/threonine-protein kinase WNK-like	-0.943215	1.40945	4.33979	0.0372316	0.509441
LOC116916941	cyclic AMP-dependent transcription factor ATF-1	-0.575927	6.31914	4.33356	0.037368	0.510843
LOC116932209	repetitive proline-rich cell wall protein 1	1.15445	0.273574	4.32676	0.0375176	0.512423
LOC116925357	organic cation transporter protein-like	-0.742252	4.42424	4.32101	0.0376446	0.513603
LOC116925579	complement factor D	-1.6346	5.12571	4.31915	0.0376857	0.513603
LOC116927365	uncharacterized LOC116927365	0.639315	4.10303	4.31704	0.0377325	0.513603
LOC116925384	rho GTPase-activating protein 45	-0.639224	6.69628	4.31669	0.0377404	0.513603
LOC116919924	protein Star	-0.660581	4.16966	4.31378	0.037805	0.514018
LOC116928153	uncharacterized LOC116928153	-1.26664	1.12504	4.31157	0.037854	0.51422
LOC116933495	uncharacterized protein SYNPCC7002_A0175	-0.902649	3.52553	4.30715	0.0379525	0.51456
LOC116915437	uncharacterized protein PB18E9.04c	1.58691	1.2784	4.30659	0.037965	0.51456
LOC116927213	uncharacterized LOC116927213	-0.897314	2.15708	4.30225	0.038062	0.51456
LOC123471305	uncharacterized LOC123471305	-1.29311	-0.365561	4.30007	0.0381109	0.51456
LOC123471434	pro-resilin-like	1.883	4.39802	4.2976	0.0381662	0.51456
LOC116935057	uncharacterized LOC116935057	-1.4195	1.27424	4.29716	0.0381761	0.51456
LOC116917364	aquaporin-7	-0.645982	7.50016	4.29625	0.0381965	0.51456
LOC116929157	cytochrome P450 4c3	1.18004	1.46178	4.29612	0.0381994	0.51456
LOC116935452	transcription factor kayak	-0.601617	6.70547	4.29585	0.0382055	0.51456
LOC116919054	protein gooseberry	1.09217	2.39836	4.29518	0.0382206	0.51456
LOC116925666	uncharacterized LOC116925666	-1.51365	3.12239	4.29216	0.0382885	0.515014
LOC116933025	ATP-dependent DNA/RNA helicase DHX36	-0.560353	3.65692	4.28582	0.0384315	0.516386
LOC116932330	ribosome-recycling factor, mitochondrial	-0.51248	4.40043	4.28461	0.038459	0.516386
LOC116928516	UDP-glycosyltransferase UGT5	-1.39133	1.27348	4.2827	0.0385022	0.516391
LOC116935961	uncharacterized LOC116935961	-0.645271	3.41299	4.28156	0.0385279	0.516391
LOC116928842	protein wntless	0.57053	4.47699	4.27595	0.0386554	0.517639
LOC116927769	calcyphosin-like protein	-0.78597	3.06527	4.27013	0.0387879	0.518952
LOC123474136	uncharacterized LOC123474136	2.5883	7.2887	4.26742	0.03885	0.519321
LOC116931457	uncharacterized LOC116931457	-1.17795	-0.590118	4.26091	0.038999	0.520851
LOC116925801	extensin	-1.01539	5.40096	4.25432	0.0391506	0.522299
LOC116915471	uncharacterized LOC116915471	3.11735	3.59124	4.25276	0.0391866	0.522299
LOC116924085	uncharacterized LOC116924085	1.86107	4.92541	4.25126	0.0392213	0.522299
LOC116921489	protein FAM13A	-0.588559	6.62669	4.25018	0.0392461	0.522299
LOC116927015	lactosylceramide 4-alpha-galactosyltransferase	0.670029	3.49143	4.24852	0.0392846	0.52235
LOC116920578	uncharacterized LOC116920578	-0.977523	4.35338	4.24149	0.0394475	0.524053
LOC116917495	actin-binding LIM protein 1	-0.606161	7.47219	4.23901	0.0395052	0.524358
LOC116926905	ITG-like peptide	-0.714439	3.73995	4.23278	0.0396504	0.525138
LOC116919046	cytochrome P450 18a1	-0.966976	5.49326	4.2325	0.0396569	0.525138
LOC116930617	tumor suppressor candidate 3	0.577369	5.7235	4.23201	0.0396685	0.525138
LOC116916991	laminin subunit gamma-1	1.23151	5.83038	4.22902	0.0397385	0.525392
LOC116933993	uncharacterized transmembrane protein DDB_G0289901	-0.509063	4.62937	4.2282	0.0397575	0.525392
LOC116924859	uncharacterized LOC116924859	-0.672484	3.71352	4.21977	0.0399555	0.527546
LOC116923789	defense protein l(2)34Fc	-1.30396	0.928846	4.21672	0.0400275	0.52767
LOC116930952	cationic amino acid transporter 4	-0.663253	4.45929	4.2164	0.040035	0.52767
LOC116921089	uncharacterized LOC116921089	-1.54311	3.43708	4.21073	0.0401691	0.528975
LOC116930844	maltase-glucoamylase, intestinal	-0.605703	6.39719	4.20785	0.0402372	0.529409
LOC116925421	scoloptoxin SSD14	0.745635	0.51625	4.20203	0.0403756	0.530502
LOC116930007	uncharacterized LOC116930007	-0.525005	4.82792	4.2014	0.0403907	0.530502
LOC116917589	probable serine/threonine-protein kinase DDB_G0268876	1.21873	-0.135911	4.19904	0.040447	0.530778
LOC116916697	Krueppel-like factor luna	-0.648206	5.78457	4.19355	0.0405779	0.532034
LOC116923498	sarcoplasmic calcium-binding protein, alpha-B and -A chains	-0.741217	4.83212	4.18888	0.04069	0.532143
LOC116932176	flavin-containing monooxygenase FMO GS-OX-like 9	-0.851949	3.3123	4.18798	0.0407117	0.532143
LOC116917183	high affinity cAMP-specific and IBMX-insensitive 3',5'-cyclic phosphodiesterase 8A	-0.834701	4.15976	4.18455	0.040794	0.532143
LOC123469386	uncharacterized LOC123469386	-0.84201	1.19962	4.18411	0.0408046	0.532143
LOC116918743	protein sll1483	-0.804675	5.54048	4.18318	0.0408271	0.532143
LOC116916096	uncharacterized LOC116916096	4.10252	8.74117	4.18024	0.0408979	0.532143
LOC116936448	uncharacterized LOC116936448	-1.17074	-1.1412	4.17927	0.0409213	0.532143
LOC116920764	microsomal glutathione S-transferase 3	-0.942865	3.65951	4.17793	0.0409536	0.532143
LOC116917529	cell wall protein DAN4	-1.52113	2.43093	4.17551	0.0410123	0.532143
LOC116919262	PRKCA-binding protein	-0.583394	4.47202	4.17393	0.0410505	0.532143
LOC116922848	dual specificity protein phosphatase 9	-0.707605	6.26877	4.1727	0.0410803	0.532143
LOC116925200	uncharacterized LOC116925200	-1.02843	8.73433	4.17245	0.0410862	0.532143
LOC116926926	mucin-2	-0.85619	7.36064	4.1723	0.0410899	0.532143
LOC116922786	maltase-glucoamylase, intestinal	-1.20593	3.25551	4.172	0.0410972	0.532143
LOC116925879	uncharacterized LOC116925879	-0.802068	4.04333	4.1705	0.0411336	0.532143
LOC116916028	mannosylglucosyl-3-phosphoglycerate phosphatase	-0.553951	6.11303	4.16977	0.0411514	0.532143
LOC116923648	(Lyso)-N-acylphosphatidylethanolamine lipase	-0.590745	5.49959	4.16752	0.0412062	0.532394
LOC116930669	uncharacterized LOC116930669	0.746954	1.16427	4.16532	0.0412597	0.532629
LOC116925961	trypsin alpha-4	-0.662245	3.56573	4.16342	0.041306	0.53277
LOC116932412	neurotrophin 1-like	1.69453	-0.148583	4.15771	0.0414455	0.53395
LOC123466315	carbonic anhydrase-like	-1.44716	-1.32615	4.15677	0.0414684	0.53395
LOC116925135	formin-binding protein 1-like	-1.58901	-0.862027	4.15457	0.0415224	0.534188
LOC116925617	mesencephalic astrocyte-derived neurotrophic factor homolog	0.524331	4.858	4.14847	0.0416723	0.535298
LOC116916430	tyramine/octopamine receptor	-1.0374	1.00788	4.14816	0.0416797	0.535298
LOC116927205	vegetative cell wall protein gp1-like	-0.955578	1.82544	4.14332	0.0417992	0.536188
LOC116931129	hairy/enhancer-of-split related with YRPW motif protein	1.86738	1.488	4.14247	0.0418202	0.536188
LOC116932843	endoglucanase 15	-0.64805	7.2906	4.13945	0.0418947	0.536686
LOC116927501	glycine, alanine and asparagine-rich protein	-0.836935	7.17094	4.13583	0.0419844	0.537371
LOC116933151	uncharacterized LOC116933151	-1.20472	2.38421	4.13442	0.0420194	0.537371
LOC116922955	4-hydroxybenzoate polyprenyltransferase, mitochondrial	0.582908	2.81923	4.13266	0.0420633	0.537475
LOC116924495	very-long-chain 3-oxoacyl-CoA reductase	-1.36151	0.981304	4.12519	0.0422492	0.539123
LOC116928247	nose resistant to fluoxetine protein 6	1.52794	1.7469	4.12082	0.0423586	0.539123
LOC116922518	uncharacterized LOC116922518	-1.07319	-0.263966	4.12041	0.0423688	0.539123
LOC116928934	uncharacterized LOC116928934	0.836585	0.490779	4.12006	0.0423775	0.539123
LOC116928097	uncharacterized LOC116928097	-1.55909	0.42994	4.11956	0.04239	0.539123
LOC116916275	pancreatic triacylglycerol lipase	-0.864319	3.79254	4.11889	0.042407	0.539123
LOC116923050	vesicle-associated membrane protein 7B	-3.81577	2.14214	4.11689	0.0424572	0.539306
LOC116925464	uncharacterized LOC116925464	-1.45803	2.05306	4.11467	0.0425128	0.539558
LOC123470975	uncharacterized LOC123470975	-0.686708	4.39316	4.11111	0.0426023	0.540239
LOC116932751	calcium/calmodulin-dependent protein kinase type II alpha chain	-0.524127	5.18086	4.10763	0.0426901	0.540493
LOC116916893	IQ motif and SEC7 domain-containing protein 1	-0.543525	5.57814	4.1047	0.0427642	0.540493
LOC116921147	guanine nucleotide-binding protein subunit beta-2	-0.798465	4.89566	4.10463	0.042766	0.540493
LOC116928530	uncharacterized LOC116928530	-0.917221	1.00191	4.10337	0.0427979	0.540493
LOC116932081	probable isocitrate dehydrogenase [NAD] subunit alpha, mitochondrial	0.521831	6.16828	4.10166	0.0428412	0.540493
LOC123469736	uncharacterized LOC123469736	-0.610987	2.42868	4.0987	0.0429161	0.540493
LOC116921547	uncharacterized LOC116921547	-1.50429	-0.60391	4.09655	0.0429707	0.540493
LOC116916725	mRNA decay activator protein ZFP36L1	-0.653825	6.596	4.09575	0.0429911	0.540493
LOC116917590	uncharacterized LOC116917590	1.27255	1.69502	4.09386	0.0430394	0.540493
LOC116929498	uncharacterized LOC116929498	-1.92644	1.97598	4.09371	0.043043	0.540493
LOC116915989	collagen alpha-1(V) chain	-0.620207	7.25883	4.09223	0.0430808	0.540493
LOC116924331	guanylate cyclase soluble subunit beta-1	-0.770481	2.65192	4.0918	0.0430918	0.540493
LOC116927112	E3 ubiquitin-protein ligase TRIM21	-0.791628	3.69961	4.09032	0.0431295	0.540493
LOC116921340	lysosome membrane protein 2	-1.35958	0.0857106	4.08971	0.043145	0.540493
LOC116915875	forkhead box protein L2	-0.576224	7.02757	4.08832	0.0431805	0.540493
LOC116930786	glutamic acid-rich protein	-1.20061	1.73992	4.08697	0.043215	0.540493
LOC123466399	pyrroline-5-carboxylate reductase 3-like	1.19415	-0.846191	4.08507	0.0432635	0.540493
LOC116925403	uncharacterized LOC116925403	-0.695101	3.54366	4.08489	0.0432682	0.540493
LOC116932824	uncharacterized LOC116932824	1.12147	7.27526	4.08127	0.0433611	0.540872
LOC116921658	muscle-specific protein 20	-0.655541	8.38498	4.07974	0.0434004	0.540872
LOC116917519	uncharacterized LOC116917519	-0.605181	3.09048	4.07872	0.0434265	0.540872
LOC116920002	ervatamin-B	-0.78172	4.10489	4.07812	0.0434421	0.540872
LOC116918337	aldo-keto reductase family 1 member B1	-1.16848	0.603053	4.07344	0.0435624	0.541624
LOC116919218	uncharacterized LOC116919218	-1.1109	6.35301	4.07298	0.0435744	0.541624
LOC123469741	larval cuticle protein LCP-22-like	-2.35792	3.66716	4.07025	0.0436448	0.542052
LOC116927164	uncharacterized LOC116927164	-1.6548	-0.489305	4.06739	0.0437187	0.542522
LOC116925232	ubiquitin carboxyl-terminal hydrolase 19	-0.471004	3.83035	4.06338	0.0438228	0.543347
LOC116934779	uncharacterized LOC116934779	-0.59424	3.25	4.06205	0.0438573	0.543347
LOC116930083	uncharacterized LOC116930083	0.610646	2.52276	4.05634	0.0440057	0.544738
LOC123470998	uncharacterized LOC123470998	1.87132	-1.31568	4.05442	0.0440558	0.54491
LOC123466317	C-type lectin domain family 10 member A-like	-1.50481	-0.592017	4.05272	0.0441003	0.545013
LOC123469324	uncharacterized LOC123469324	1.27717	8.05162	4.04549	0.0442896	0.546639
LOC116930995	2Fe-2S ferredoxin	0.668656	1.15271	4.04429	0.044321	0.546639
LOC116920736	trypsin Blo t 3	-1.24942	7.13306	4.04057	0.0444189	0.546639
LOC116915896	opsin, ultraviolet-sensitive	-0.735825	6.58983	4.03945	0.0444482	0.546639
LOC116931242	uncharacterized LOC116931242	-0.625867	4.12042	4.03891	0.0444625	0.546639
LOC116916765	adhesive plaque matrix protein	2.21666	6.12323	4.03872	0.0444676	0.546639
LOC116920030	uncharacterized LOC116920030	-0.530683	4.6046	4.03803	0.0444858	0.546639
LOC116924562	electron transfer flavoprotein-ubiquinone oxidoreductase, mitochondrial-like	0.748881	0.811799	4.03602	0.0445387	0.546843
LOC116925282	kinesin-like protein KIN-7I	0.604652	4.37558	4.03333	0.0446099	0.54727
LOC116933999	adhesive plaque matrix protein	2.86711	3.86727	4.02706	0.0447759	0.54886
LOC123476981	adhesive plaque matrix protein-like	2.8377	3.50858	4.02339	0.0448734	0.549113
LOC116916156	heterogeneous nuclear ribonucleoprotein U-like protein 1	0.504349	4.29622	4.02168	0.044919	0.549113
LOC116930708	vascular endothelial growth factor receptor kdr-like	-0.552961	5.71689	4.02061	0.0449475	0.549113
LOC116925925	choline/ethanolamine kinase	-0.679345	6.47488	4.01933	0.0449815	0.549113
LOC116917982	uncharacterized LOC116917982	-0.592153	4.48599	4.01933	0.0449816	0.549113
LOC116936078	protein aveugle	-0.638939	1.49493	4.01807	0.0450152	0.549113
LOC116920331	collagen alpha-1(I) chain	0.901264	4.12608	4.01556	0.0450822	0.549485
LOC116925736	sodium-dependent transporter bedraggled	-0.558209	5.46575	4.01287	0.0451543	0.549919
LOC116921307	uncharacterized LOC116921307	2.36233	5.66969	4.01033	0.0452223	0.550302
LOC116924775	sodium/glucose cotransporter 1	-0.900936	4.45221	4.0044	0.0453817	0.551657
LOC116917181	uncharacterized LOC116917181	-0.900871	0.0827443	4.00346	0.0454069	0.551657
LOC116920014	endocuticle structural glycoprotein SgAbd-4	3.10826	3.41562	4.00021	0.0454947	0.552278
LOC116919851	acidic mammalian chitinase	-2.47189	2.77989	3.99877	0.0455335	0.552305
LOC116929215	probable Dol-P-Man:Man(7)GlcNAc(2)-PP-Dol alpha-1,6-mannosyltransferase	-0.946724	5.82355	3.99394	0.045664	0.553442
LOC116917368	uncharacterized LOC116917368	-0.927506	6.79142	3.99237	0.0457068	0.553516
LOC116929817	heparan sulfate glucosamine 3-O-sulfotransferase 1	-0.7288	3.04774	3.99027	0.0457638	0.553665
LOC116936654	uncharacterized LOC116936654	-0.932115	1.54654	3.9892	0.0457927	0.553665
LOC116920720	trypsin Blo t 3	-1.37631	10.6691	3.98223	0.0459825	0.554775
LOC123472291	uncharacterized LOC123472291	0.688942	2.40574	3.98144	0.0460041	0.554775
LOC116919898	cilia- and flagella-associated protein 251	-3.32717	-0.0421255	3.98053	0.0460292	0.554775
LOC116934176	adhesive plaque matrix protein	2.65507	3.85496	3.98014	0.0460397	0.554775
LOC116934178	adhesive plaque matrix protein	3.55829	6.7838	3.97549	0.046167	0.554775
LOC116932173	uncharacterized LOC116932173	-1.07463	2.74063	3.97493	0.0461823	0.554775
LOC123475341	uncharacterized LOC123475341	0.723401	2.92047	3.97487	0.0461839	0.554775
LOC116933523	protein ALP1-like	-1.15754	-0.504571	3.97403	0.046207	0.554775
LOC123473825	uncharacterized LOC123473825	-0.744844	0.827569	3.97371	0.0462159	0.554775
LOC116932974	peroxidase	-0.725691	4.57578	3.96932	0.0463365	0.555665
LOC116918425	putative ankyrin repeat protein RF_0381	-1.68194	1.33015	3.96833	0.0463638	0.555665
LOC116915810	rap guanine nucleotide exchange factor 1	-0.583872	6.78012	3.96242	0.0465269	0.557176
LOC116932121	uncharacterized LOC116932121	-0.634996	4.9856	3.95927	0.046614	0.557776
LOC116919828	organic cation transporter protein-like	-2.04805	1.23285	3.95682	0.0466819	0.558145
LOC116919876	uncharacterized LOC116919876	-2.39613	5.83291	3.95538	0.0467217	0.558178
LOC116919588	brain tumor protein	0.618517	3.42916	3.95263	0.0467982	0.558649
LOC116923185	glutamate-gated chloride channel	-0.693705	0.549577	3.94917	0.0468945	0.559294
LOC116929950	CREB-regulated transcription coactivator 1	-0.559429	4.88434	3.94743	0.0469431	0.559294
LOC123469398	uncharacterized LOC123469398	-0.780064	2.70011	3.94538	0.0470001	0.559294
LOC116919093	uncharacterized LOC116919093	1.59994	-1.4599	3.94536	0.0470007	0.559294
LOC116924782	uncharacterized LOC116924782	-0.581469	5.58892	3.94337	0.0470565	0.559515
LOC116929807	serine/threonine-protein kinase/endoribonuclease IRE1	-0.909559	3.73234	3.93547	0.0472778	0.561704
LOC116932443	GDP-fucose transporter 1	0.483704	3.87868	3.93116	0.0473991	0.561722
LOC116925098	uncharacterized LOC116925098	-0.9125	1.29262	3.92977	0.0474385	0.561722
LOC116933236	uncharacterized LOC116933236	-0.560525	6.20655	3.92941	0.0474487	0.561722
LOC116934980	uncharacterized LOC116934980	-0.979902	1.03475	3.9289	0.0474629	0.561722
LOC123477117	glutamate receptor ionotropic, NMDA 3A-like	-0.726061	1.82885	3.92712	0.0475133	0.561722
LOC116922329	uncharacterized LOC116922329	-0.71698	6.29796	3.92709	0.047514	0.561722
LOC123477138	uncharacterized protein DDB_G0271670-like	-0.62809	5.83473	3.9253	0.0475646	0.561722
LOC116921325	pro-resilin	2.34299	1.15697	3.92484	0.0475777	0.561722
LOC116934891	E3 ubiquitin-protein ligase HECTD1	-0.48206	6.01291	3.92275	0.0476368	0.56198
LOC123471183	keratin, type I cytoskeletal 9-like	-2.51862	-0.137915	3.91711	0.0477971	0.56343
LOC116930697	uncharacterized LOC116930697	-0.538727	5.22015	3.91577	0.0478352	0.563437
LOC116935674	condensin complex subunit 3	0.743068	4.07104	3.91446	0.0478725	0.563437
LOC123470983	uncharacterized LOC123470983	1.0506	-0.234214	3.91167	0.0479518	0.56347
LOC123466433	cuticle protein 6-like	-2.59184	2.47172	3.90981	0.0480049	0.56347
LOC116930964	calphotin	-2.36456	4.7969	3.90924	0.0480212	0.56347
LOC116934407	uncharacterized LOC116934407	-0.536989	4.33853	3.9088	0.048034	0.56347
LOC116924541	uncharacterized LOC116924541	1.01993	0.463833	3.90687	0.048089	0.56347
LOC116931054	uncharacterized LOC116931054	-1.29023	0.620434	3.9065	0.0480997	0.56347
YC34_gr01	#N/A	-0.68945	8.92475	3.90278	0.0482063	0.56428
LOC116916219	uncharacterized LOC116916219	-0.660326	0.917416	3.90113	0.0482536	0.564395
LOC116917048	transcription factor Sp5	2.25148	1.73157	3.89964	0.0482964	0.564457
LOC116932280	troponin I	-0.68271	10.6371	3.8978	0.0483494	0.564501
LOC116922411	integral membrane protein GPR155	-1.14787	3.0264	3.89624	0.0483942	0.564501
LOC123474144	uncharacterized abhydrolase domain-containing protein DDB_G0269086-like	-2.84756	4.97604	3.89561	0.0484125	0.564501
LOC123466319	uncharacterized LOC123466319	1.26714	-0.942774	3.89326	0.0484803	0.564854
LOC116929081	Kv channel-interacting protein 1	-0.662535	4.26525	3.89148	0.0485317	0.565015
LOC116935235	beta-hexosaminidase subunit alpha	-1.72887	1.21049	3.88314	0.0487732	0.567388
LOC116916224	homeobox protein engrailed-2b	1.61527	3.13807	3.87967	0.0488742	0.567977
LOC116926421	uncharacterized LOC116926421	2.06499	2.11811	3.87772	0.0489309	0.567977
LOC116922012	inactive dipeptidyl peptidase 10	-0.69109	4.59275	3.87748	0.0489379	0.567977
LOC116915960	chloride channel protein 2	0.751632	4.2185	3.87441	0.0490276	0.567977
LOC116924454	uncharacterized LOC116924454	-1.38548	-0.821349	3.8741	0.0490367	0.567977
LOC116918383	uncharacterized LOC116918383	-0.814878	1.33211	3.87267	0.0490784	0.567977
LOC116925713	von Willebrand factor A domain-containing protein 5A	-0.616174	5.90719	3.8722	0.0490921	0.567977
LOC116918201	glutamate receptor ionotropic, delta-2	-0.654782	3.18529	3.87106	0.0491254	0.567977
LOC116928019	WSCD family member CG9164	-1.01559	0.689202	3.86906	0.0491841	0.568058
LOC116928080	filamin-A	-0.600042	9.50083	3.86825	0.0492078	0.568058
LOC116916972	uncharacterized LOC116916972	0.688148	4.7136	3.8613	0.0494119	0.568662
LOC123476987	cuticle protein 18.6-like	2.6934	6.19252	3.8603	0.0494416	0.568662
LOC116921415	brachyurin	-1.85235	3.93148	3.8603	0.0494416	0.568662
LOC116924894	2-amino-3-ketobutyrate coenzyme A ligase, mitochondrial	-0.478411	5.72515	3.85998	0.0494509	0.568662
LOC116918287	insulin-like peptide receptor	-0.498437	6.37612	3.85968	0.0494596	0.568662
LOC116926739	protein yippee-like 1	-0.682069	7.15452	3.8577	0.0495182	0.568662
LOC116926007	oligosaccharyltransferase complex subunit ostc	0.583697	4.1724	3.85719	0.0495332	0.568662
LOC116917162	endocuticle structural glycoprotein SgAbd-1	-1.77901	6.77177	3.85621	0.0495621	0.568662
LOC116919428	uncharacterized LOC116919428	-0.908151	3.09989	3.85477	0.0496048	0.568719
LOC116917285	mannan endo-1,4-beta-mannosidase	-0.57293	2.98665	3.85087	0.0497201	0.569558
LOC116936640	protein KRTCAP2 homolog	0.524429	3.55866	3.84974	0.0497536	0.569558
LOC123466527	NCK-interacting protein with SH3 domain-like	1.35376	-1.1809	3.84845	0.0497921	0.569565
LOC116930306	uncharacterized LOC116930306	-0.836648	2.68974	3.83751	0.0501179	0.57275
LOC116925011	basic proline-rich protein-like	-1.22331	1.53554	3.83435	0.0502123	0.57275
LOC116932338	mitochondrial chaperone BCS1	0.6273	1.87768	3.83433	0.0502132	0.57275
LOC116926338	dopamine receptor 1	-0.80317	0.760809	3.83401	0.0502225	0.57275
LOC123469996	larval cuticle protein III/IV-like	3.82832	4.20998	3.83216	0.0502781	0.57295
LOC116916766	pseudouridine-5'-phosphatase	0.524818	4.41821	3.82906	0.0503713	0.573578
LOC123471473	putative ankyrin repeat protein RF_0381	-0.799079	0.674138	3.82527	0.0504852	0.574441
LOC116930269	phosphoserine aminotransferase	0.671482	3.34157	3.82073	0.0506223	0.575566
LOC116915363	uncharacterized LOC116915363	-0.803412	0.930848	3.8189	0.0506775	0.575759
LOC116927384	uncharacterized LOC116927384	-0.658536	4.73674	3.8164	0.050753	0.576183
LOC123475577	muscle M-line assembly protein unc-89-like	-0.56961	4.16942	3.80727	0.0510305	0.578606
LOC116920179	uncharacterized LOC116920179	0.826687	1.20726	3.80685	0.0510433	0.578606
LOC123475328	titin-like	-0.647895	8.34517	3.8029	0.051164	0.579337
LOC116926740	uncharacterized LOC116926740	-1.58901	1.39545	3.80222	0.0511847	0.579337
LOC116928472	uncharacterized LOC116928472	-1.44247	-0.27626	3.7969	0.0513476	0.579909
LOC116926419	inhibin beta B chain	-1.18884	8.00924	3.79609	0.0513725	0.579909
LOC116927890	uncharacterized LOC116927890	1.98014	4.71838	3.79583	0.0513805	0.579909
LOC116919384	TBC1 domain family member 30	-0.599629	5.12685	3.79419	0.0514307	0.579909
LOC116934888	troponin C, isoallergen Bla g 6.0101	-0.550455	6.76161	3.79356	0.05145	0.579909
LOC116916159	alpha-1,2-mannosyltransferase ALG9	0.719412	1.20456	3.79218	0.0514926	0.579909
LOC116923749	mucin-2	-0.56539	5.82766	3.79179	0.0515047	0.579909
LOC116933355	CD209 antigen-like protein D	-1.97004	0.913382	3.78872	0.0515992	0.580539
LOC123469326	large subunit ribosomal RNA	1.17348	10.6962	3.78726	0.0516442	0.580612
LOC116931742	neurotrophin 1	2.81712	5.87045	3.78401	0.0517445	0.581305
LOC123472234	speckle-type POZ protein B-like	0.989127	3.59398	3.78039	0.0518565	0.58213
LOC116922951	uncharacterized LOC116922951	-0.73345	3.73859	3.77601	0.0519925	0.583222
LOC116921634	pro-resilin	1.66624	2.89639	3.77198	0.0521179	0.58378
LOC116930449	cystathionine beta-synthase	-0.983935	-0.801182	3.77192	0.0521198	0.58378
LOC116934611	chymotrypsin-1	-1.83816	-0.0367017	3.77062	0.0521603	0.5838
LOC123474765	uncharacterized LOC123474765	-2.24841	0.0582293	3.76784	0.052247	0.584179
LOC123477575	soma ferritin-like	-0.889283	3.93498	3.76557	0.052318	0.584179
LOC116931596	pro-resilin	2.56944	3.53757	3.76438	0.0523552	0.584179
LOC116933271	high-affinity choline transporter 1	-0.685735	2.56591	3.76428	0.0523584	0.584179
LOC116930931	M-phase inducer phosphatase 1	0.711135	5.2917	3.76296	0.0523997	0.584179
LOC116924715	uncharacterized LOC116924715	-0.811034	0.269523	3.76187	0.052434	0.584179
LOC116927559	uncharacterized LOC116927559	-1.03922	1.29896	3.76086	0.0524656	0.584179
LOC116920859	zinc metalloproteinase nas-13	-0.767144	2.06498	3.75803	0.0525544	0.584679
LOC116930218	uncharacterized LOC116930218	-0.565173	3.80373	3.75696	0.0525881	0.584679
LOC116920358	RGS domain-containing serine/threonine-protein kinase A	-0.54701	4.36782	3.74892	0.0528416	0.586433
LOC123466549	uncharacterized LOC123466549	-0.872168	1.65869	3.7482	0.0528643	0.586433
LOC116916000	cyanophycinase	-1.50505	2.57046	3.74751	0.0528861	0.586433
LOC116934829	uncharacterized LOC116934829	-0.645719	2.64229	3.74702	0.0529016	0.586433
LOC116916940	uncharacterized LOC116916940	-0.607604	3.67064	3.74493	0.0529678	0.586736
LOC116922110	spondin-1	-1.04658	3.30474	3.74314	0.0530248	0.586935
LOC123471555	5'-nucleotidase domain-containing protein 1-like	-0.697935	2.87514	3.73991	0.0531272	0.587047
LOC116919419	uncharacterized LOC116919419	-0.532292	2.67853	3.73654	0.0532346	0.587047
LOC116922197	probable small nuclear ribonucleoprotein E	0.519077	4.16288	3.73478	0.0532908	0.587047
LOC116917517	E3 ubiquitin-protein ligase TRIM71	1.76935	1.98751	3.73453	0.0532987	0.587047
LOC116923033	uncharacterized LOC116923033	-0.601155	4.34759	3.73372	0.0533244	0.587047
LOC116925800	dehydrodolichyl diphosphate synthase complex subunit nus1	0.48112	3.94495	3.73199	0.0533797	0.587047
LOC123475258	hybrid signal transduction histidine kinase G-like	-1.38811	1.21738	3.73132	0.0534013	0.587047
LOC116927237	calphotin	2.29995	8.21874	3.72998	0.0534442	0.587047
LOC116919724	kinesin-like protein KIF14	0.572304	4.3033	3.72996	0.0534447	0.587047
LOC123468000	uncharacterized LOC123468000	-0.902985	0.921849	3.72843	0.0534935	0.587047
LOC123472370	uncharacterized LOC123472370	-1.44347	-1.3021	3.72789	0.0535111	0.587047
LOC116916511	transcription factor AP-1	-0.792974	5.48411	3.72608	0.0535689	0.587047
LOC116928834	uncharacterized LOC116928834	-1.09247	0.228937	3.7249	0.053607	0.587047
LOC116919708	retinol dehydrogenase 12	0.571985	3.34835	3.72455	0.0536182	0.587047
LOC116925944	low-density lipoprotein receptor-related protein 4	0.58213	4.35243	3.72186	0.0537044	0.587047
LOC116923029	calmodulin	0.488106	3.87045	3.72149	0.0537165	0.587047
LOC116916282	early nodulin-75	-2.04922	-1.26695	3.72075	0.0537402	0.587047
LOC116922800	uncharacterized LOC116922800	0.534007	3.50102	3.72048	0.0537488	0.587047
LOC123469430	uncharacterized LOC123469430	-1.40778	-0.731374	3.71966	0.0537753	0.587047
LOC116917779	claspin	0.538694	3.64636	3.71736	0.0538493	0.58743
LOC116916361	neuroglobin	-0.789332	2.50442	3.71606	0.0538914	0.587463
LOC116930812	uncharacterized LOC116930812	0.80279	4.83134	3.70513	0.0542453	0.590893
LOC116916489	purine nucleoside phosphorylase	-0.559112	5.26104	3.70113	0.0543757	0.5911
LOC116936362	BTB/POZ domain-containing protein At1g21780	-1.41672	2.28727	3.70097	0.0543807	0.5911
LOC116936330	uncharacterized LOC116936330	-1.24837	-1.16884	3.70093	0.054382	0.5911
LOC116920112	AP-1 complex subunit sigma-2	0.446748	5.68264	3.69926	0.0544365	0.591266
LOC116917971	neural/ectodermal development factor IMP-L2	-0.863454	7.23991	3.69032	0.054729	0.593509
LOC116926587	asialoglycoprotein receptor 1-like	-1.74649	1.82632	3.68815	0.0548004	0.593509
LOC116917107	ras-related and estrogen-regulated growth inhibitor-like protein	-0.955468	0.49686	3.68802	0.0548045	0.593509
LOC116919847	chitinase-3-like protein 1	-2.36919	3.65298	3.68673	0.054847	0.593509
LOC116921874	uncharacterized LOC116921874	-0.566935	5.29678	3.6862	0.0548645	0.593509
LOC116927909	lamina-associated polypeptide 2	0.504546	6.39664	3.68575	0.0548794	0.593509
LOC116916800	dolichol-phosphate mannosyltransferase subunit 1	0.54636	3.34005	3.68323	0.0549623	0.593979
LOC116916460	CD2 antigen cytoplasmic tail-binding protein 2 homolog	0.581822	3.36141	3.67776	0.0551428	0.595503
LOC116916995	zinc transporter zipt-7.2	0.531398	5.89448	3.67584	0.0552066	0.595764
LOC116927821	protein obstructor-E	1.508	9.27363	3.67147	0.0553514	0.596605
LOC116925281	actin, muscle	-0.637274	6.33198	3.67048	0.0553842	0.596605
LOC116920016	endocuticle structural glycoprotein SgAbd-3	2.5936	4.11455	3.66914	0.0554288	0.596605
LOC116929704	uncharacterized LOC116929704	-1.82617	1.40823	3.66871	0.0554429	0.596605
LOC116925040	phospholipase D2	-0.691781	4.12185	3.6653	0.0555566	0.597402
LOC116920163	keratin, type I cytoskeletal 9	2.04793	1.4649	3.66156	0.0556816	0.597427
LOC116922482	T-cell leukemia homeobox protein 3	1.09334	1.3071	3.66062	0.0557128	0.597427
LOC116932357	DNA mismatch repair protein Msh3	0.74837	1.9921	3.65948	0.055751	0.597427
LOC116915541	uncharacterized LOC116915541	2.12741	3.26662	3.6588	0.0557738	0.597427
LOC116918002	uncharacterized LOC116918002	-1.11963	1.38796	3.65812	0.0557966	0.597427
LOC116931366	uncharacterized LOC116931366	-0.884351	6.33487	3.65773	0.0558096	0.597427
LOC116933818	serine/threonine-protein kinase/endoribonuclease IRE1-like	-0.99323	2.57226	3.65693	0.0558365	0.597427
LOC116918676	uncharacterized LOC116918676	-0.799765	4.10103	3.65467	0.0559124	0.597439
LOC116925377	uncharacterized LOC116925377	0.945653	-0.198341	3.65453	0.055917	0.597439
LOC116925609	uncharacterized LOC116925609	-0.950699	2.57245	3.65271	0.055978	0.597498
LOC123471415	calcium/calmodulin-dependent protein kinase type II subunit gamma-like	-0.661957	1.53843	3.652	0.0560018	0.597498
LOC123477061	uncharacterized LOC123477061	2.45436	4.02688	3.64998	0.0560698	0.597641
LOC116929423	WD repeat and HMG-box DNA-binding protein 1	0.594597	4.35362	3.6482	0.0561298	0.597641
LOC116927397	phenoloxidase-activating factor 2	-0.877471	6.04658	3.64724	0.0561622	0.597641
LOC123471537	histone H2A.V	0.619885	6.16747	3.64591	0.0562072	0.597641
LOC116919535	transcriptional regulator ATRX homolog	-1.68745	2.31432	3.64494	0.0562398	0.597641
LOC116920300	uncharacterized LOC116920300	1.04124	2.6213	3.64454	0.0562532	0.597641
LOC116923392	uncharacterized LOC116923392	-0.798424	3.27331	3.64224	0.0563312	0.597752
LOC116933140	trypsin beta	-1.18448	2.81482	3.64157	0.0563537	0.597752
LOC116927253	uncharacterized LOC116927253	0.863092	-0.123437	3.64071	0.0563827	0.597752
LOC116922595	segmentation protein cap'n'collar	-0.531822	6.92401	3.63935	0.0564291	0.597823
LOC123470715	uncharacterized LOC123470715	0.50848	3.85604	3.63725	0.0565003	0.597949
LOC116917109	homeobox protein unc-4	1.94291	1.39968	3.63666	0.0565204	0.597949
LOC116922508	uncharacterized LOC116922508	-0.833716	1.6863	3.63045	0.0567316	0.599762
LOC116929769	uncharacterized LOC116929769	0.722973	0.280425	3.62773	0.0568241	0.599978
LOC116936374	uncharacterized LOC116936374	-0.865402	0.744256	3.62751	0.0568317	0.599978
LOC116935046	uncharacterized LOC116935046	-1.04991	-1.07201	3.62504	0.0569161	0.600449
LOC116928947	uncharacterized LOC116928947	-1.45076	-1.65895	3.62326	0.0569772	0.600673
LOC116917282	S-adenosylmethionine synthase	-0.741577	8.8132	3.62158	0.0570348	0.600736
LOC116930104	probable serine/threonine-protein kinase dyrk2	-0.596853	7.95758	3.61978	0.0570964	0.600736
LOC123469956	cuticle protein 7-like	-2.64461	0.183415	3.61959	0.0571028	0.600736
LOC116919136	A disintegrin and metalloproteinase with thrombospondin motifs 7	-0.458093	5.73303	3.61755	0.0571731	0.601056
LOC116920957	glycoprotein-N-acetylgalactosamine 3-beta-galactosyltransferase 1-like	1.8193	-0.461625	3.6159	0.0572296	0.60123
LOC116928859	peptidyl-prolyl cis-trans isomerase H	0.565264	3.66101	3.61414	0.0572904	0.601449
LOC116927053	TBC1 domain family member 15	-0.55165	6.58029	3.61293	0.0573319	0.601466
LOC116928252	neoverrucotoxin subunit alpha	-1.52139	0.975089	3.6067	0.0575473	0.603305
LOC123471005	uncharacterized LOC123471005	-0.556458	4.11857	3.60483	0.0576121	0.603565
LOC123477011	glutamic acid-rich protein-like	-0.547047	6.4937	3.60004	0.0577783	0.604649
LOC123475329	uncharacterized LOC123475329	-1.30339	-0.82279	3.59953	0.0577958	0.604649
LOC116932097	pro-resilin	2.23898	3.05474	3.59495	0.0579555	0.605675
LOC116929265	transmembrane protein 231-like	0.787002	0.824738	3.59318	0.0580171	0.605675
LOC116924878	uncharacterized LOC116924878	-0.767996	1.12958	3.59213	0.0580536	0.605675
LOC116915880	uncharacterized LOC116915880	2.16281	6.71057	3.59202	0.0580577	0.605675
LOC116922221	TWiK family of potassium channels protein 7	-0.915297	1.47788	3.59095	0.058095	0.605675
LOC116936431	uncharacterized LOC116936431	-1.45319	0.734793	3.58956	0.0581437	0.605764
LOC116933522	protein ALP1-like	-1.13191	-0.514724	3.58413	0.0583339	0.607326
LOC116927652	inward rectifier potassium channel 4	-0.975379	1.4057	3.58224	0.0584005	0.607599
LOC116935274	14 kDa fatty acid-binding protein	-1.03259	6.68767	3.57835	0.0585374	0.608304
LOC116924704	uncharacterized LOC116924704	-0.768652	0.886196	3.57755	0.0585655	0.608304
LOC116922381	uncharacterized LOC116922381	0.804751	-0.555484	3.57674	0.0585939	0.608304
LOC116931989	chitotriosidase-1	-1.34344	5.94684	3.57573	0.0586298	0.608304
LOC116926436	uncharacterized LOC116926436	-1.30246	3.66284	3.5702	0.0588252	0.609638
LOC116916420	uncharacterized LOC116916420	-1.29655	3.10095	3.5698	0.0588393	0.609638
LOC116930588	protein transport protein Sec31A	0.603652	7.60062	3.56665	0.058951	0.610375
LOC116915653	uncharacterized LOC116915653	1.24644	1.16237	3.56541	0.0589951	0.610413
LOC116924013	spectrin alpha chain, non-erythrocytic 1	-0.650467	4.17188	3.5621	0.059113	0.61056
LOC116931388	uncharacterized LOC116931388	-0.722817	2.00435	3.56032	0.0591763	0.61056
LOC116928875	uncharacterized LOC116928875	-0.954106	0.0475744	3.55942	0.0592085	0.61056
LOC116921412	brachyurin	-1.61528	8.16342	3.55839	0.059245	0.61056
LOC116928243	obscurin	-0.602638	6.95182	3.55805	0.0592572	0.61056
LOC116928955	uncharacterized LOC116928955	-0.936123	2.31299	3.55748	0.0592777	0.61056
LOC116926432	ras-related and estrogen-regulated growth inhibitor	-1.04593	1.45226	3.55705	0.0592931	0.61056
LOC116919266	fumarylacetoacetate hydrolase domain-containing protein 1	0.518621	3.44636	3.55471	0.0593767	0.610653
LOC116924900	uncharacterized LOC116924900	-1.24	-0.626267	3.55453	0.0593831	0.610653
LOC116924770	cyclin-dependent kinase 17	-0.450085	5.74139	3.54908	0.0595784	0.611518
LOC116929175	uncharacterized LOC116929175	-0.572789	3.32976	3.54841	0.0596027	0.611518
LOC123474485	solute carrier family 46 member 3-like	-1.01183	-1.05837	3.54736	0.0596404	0.611518
LOC123466398	calcium-transporting ATPase sarcoplasmic/endoplasmic reticulum type-like	-0.656377	7.64556	3.54712	0.0596488	0.611518
LOC116931592	adhesive plaque matrix protein	2.9279	1.26326	3.54653	0.0596702	0.611518
LOC116932682	ras GTPase-activating protein raskol	-0.539213	5.93898	3.54193	0.0598358	0.611863
LOC116918751	transforming growth factor-beta-induced protein ig-h3	-1.15938	1.37123	3.54181	0.0598401	0.611863
LOC116930096	uncharacterized LOC116930096	0.87647	0.405292	3.53925	0.0599325	0.611863
LOC116921332	pro-resilin	2.81871	2.22239	3.5389	0.0599453	0.611863
LOC116916824	uncharacterized LOC116916824	2.58265	0.508769	3.53694	0.060016	0.611863
LOC116936347	T-complex protein 1 subunit theta-like	0.724906	1.27243	3.53662	0.0600278	0.611863
LOC116919540	uncharacterized LOC116919540	-0.998105	1.86852	3.53579	0.0600577	0.611863
LOC116924796	nuclear pore membrane glycoprotein 210	0.542249	5.76759	3.53522	0.0600784	0.611863
LOC116926262	uncharacterized LOC116926262	0.539688	1.94892	3.53317	0.0601527	0.611863
LOC116919658	protein FAM151B	1.93152	0.879209	3.53303	0.0601576	0.611863
LOC116916170	protein disulfide-isomerase TMX3	0.71048	1.58914	3.53298	0.0601595	0.611863
LOC116932688	b(0,+)-type amino acid transporter 1	-0.827152	1.17845	3.53211	0.0601912	0.611863
LOC116923521	uncharacterized LOC116923521	-1.21978	1.78424	3.53057	0.0602472	0.612018
LOC116935378	uncharacterized LOC116935378	-0.687875	2.56605	3.52672	0.0603872	0.613027
LOC116926692	aldo-keto reductase family 1 member B1	1.69039	4.29004	3.52365	0.0604991	0.613155
LOC116916714	beta-1,3-glucan-binding protein	-0.523076	6.08679	3.52322	0.0605148	0.613155
LOC116927182	uncharacterized LOC116927182	-1.07461	2.88218	3.52303	0.0605219	0.613155
LOC116917443	uncharacterized LOC116917443	1.93166	-0.63369	3.5189	0.0606726	0.614269
LOC116925162	oplophorus-luciferin 2-monooxygenase non-catalytic subunit	-0.834814	1.095	3.51522	0.0608077	0.614867
LOC116915333	activating signal cointegrator 1 complex subunit 3	-0.844742	9.10938	3.51507	0.0608133	0.614867
LOC116928967	uncharacterized LOC116928967	1.08302	0.836158	3.51388	0.0608569	0.614896
LOC116925451	adhesive plaque matrix protein	-2.01621	1.49418	3.50937	0.0610228	0.616106
LOC116931579	pollen-specific leucine-rich repeat extensin-like protein 1	-3.41036	-0.30704	3.5084	0.0610585	0.616106
LOC116918824	sialin	-1.05979	1.40167	3.50594	0.0611491	0.616608
LOC116932290	phospholipase A2	1.80888	-1.26001	3.50436	0.0612074	0.616782
LOC116917188	diphthine methyltransferase-like	0.527279	4.18978	3.50309	0.0612544	0.616843
LOC116927623	uncharacterized LOC116927623	-1.82374	-1.52025	3.50092	0.0613346	0.617239
LOC116919543	26S proteasome non-ATPase regulatory subunit 10	-1.1483	-0.158743	3.49775	0.0614521	0.618008
LOC123476984	pro-resilin-like	2.1487	-1.27715	3.495	0.0615545	0.618279
LOC116924047	neural cell adhesion molecule 1	-0.647155	5.47255	3.49003	0.0617393	0.618279
LOC116917927	RNA-binding protein cabeza	0.527207	5.4155	3.48886	0.061783	0.618279
LOC116923455	torsin-1A	0.473404	3.49333	3.48772	0.0618257	0.618279
LOC116916928	annexin B10	-0.566198	7.25711	3.4876	0.06183	0.618279
LOC116930657	transmembrane emp24 domain-containing protein 3	0.504392	3.89313	3.48637	0.0618763	0.618279
LOC116933277	uncharacterized LOC116933277	-0.825966	0.678175	3.48577	0.0618987	0.618279
LOC116923691	rho family-interacting cell polarization regulator 1	-0.999751	2.79109	3.48576	0.0618989	0.618279
LOC116931202	cytosolic endo-beta-N-acetylglucosaminidase-like	-0.547454	3.23087	3.48557	0.0619061	0.618279
LOC116934319	beta-TrCP	-0.834838	1.4015	3.48523	0.0619187	0.618279
LOC116926481	uncharacterized LOC116926481	-0.57401	3.45024	3.48492	0.0619305	0.618279
LOC116923531	ABC transporter G family member 20	-0.89499	3.13794	3.48334	0.0619893	0.618456
LOC116930180	uncharacterized LOC116930180	-0.587348	0.757326	3.48046	0.0620974	0.618813
LOC116925068	apoptosis inhibitor 5	0.594065	6.18347	3.4802	0.0621072	0.618813
LOC116925280	beta-1,3-glucan-binding protein	-1.1088	8.71322	3.47755	0.0622069	0.619396
LOC116917241	malonate--CoA ligase ACSF3, mitochondrial	-0.641385	6.25471	3.47595	0.0622669	0.619584
LOC116917686	endoplasmic reticulum chaperone BiP	0.609577	8.74733	3.47436	0.0623269	0.619686
LOC116916173	nucleolar and coiled-body phosphoprotein 1	0.450831	5.20672	3.4735	0.0623594	0.619686
LOC116915835	zinc finger protein 324B	-0.631567	4.05025	3.4691	0.0625253	0.620883
LOC116920248	facilitated trehalose transporter Tret1	-0.80645	2.0889	3.46812	0.0625623	0.620883
LOC116915699	uncharacterized LOC116915699	0.644176	1.08449	3.46572	0.0626532	0.621377
LOC116926571	prisilkin-39	2.55272	-0.401454	3.46001	0.0628701	0.623117
LOC116932340	uncharacterized LOC116932340	-0.690883	2.21415	3.4577	0.0629577	0.623141
LOC123468133	CREB-regulated transcription coactivator 3-like	-0.606596	1.31071	3.45615	0.0630169	0.623141
LOC116921613	uncharacterized LOC116921613	-0.506468	6.75313	3.45535	0.0630475	0.623141
LOC116919194	diuretic hormone class 2	-0.650851	3.52511	3.45533	0.0630481	0.623141
LOC116919001	motile sperm domain-containing protein 1	-0.61564	3.74859	3.45451	0.0630793	0.623141
LOC116922808	uncharacterized LOC116922808	0.918694	4.33573	3.45267	0.0631498	0.623428
LOC116921782	uncharacterized LOC116921782	0.855783	0.644453	3.45089	0.0632177	0.62369
LOC116927211	adult-specific rigid cuticular protein 12.6	-1.22839	9.40099	3.44873	0.0633006	0.624099
LOC116924009	dymeclin	0.539308	3.57072	3.44532	0.0634311	0.624977
LOC116934140	erlin-1	0.488215	4.44287	3.44412	0.0634773	0.625023
LOC116930698	mitochondrial basic amino acids transporter	-0.610104	5.9271	3.43853	0.0636925	0.626732
LOC116928149	uncharacterized LOC116928149	-0.697466	2.04106	3.43525	0.0638189	0.627566
LOC116919287	translation initiation factor IF-2	-0.563058	6.26263	3.43166	0.0639579	0.627848
LOC123468022	uncharacterized LOC123468022	-0.766599	2.37776	3.43141	0.0639675	0.627848
LOC116919781	cyclin-dependent kinase 10	0.726107	3.89486	3.43071	0.0639946	0.627848
LOC116932029	transcription initiation factor TFIID subunit 11	0.482518	3.80641	3.42865	0.0640746	0.627848
LOC116931061	sodium bicarbonate cotransporter 3	-0.611652	3.72826	3.42842	0.0640832	0.627848
LOC116916754	inositol monophosphatase 1	0.480939	3.47431	3.42749	0.0641193	0.627848
LOC123468006	extensin-2-like	0.605033	4.68506	3.42698	0.0641393	0.627848
LOC116921206	caveolin-1	1.23844	7.20143	3.42119	0.0643645	0.629643
LOC116922854	tryptophan 5-hydroxylase 1	-0.954067	1.19036	3.41908	0.0644468	0.630031
LOC116921324	pro-resilin	2.10499	5.02299	3.41803	0.0644878	0.630031
LOC116932432	uncharacterized LOC116932432	0.986654	4.86106	3.41246	0.0647061	0.631754
LOC116930767	transcription factor MafB	0.863901	1.95493	3.40675	0.0649302	0.632695
LOC116931332	uncharacterized LOC116931332	-0.612483	4.09859	3.40539	0.0649836	0.632695
LOC116926355	ferritin subunit	-1.61946	6.14043	3.40308	0.0650748	0.632695
LOC116928302	uncharacterized LOC116928302	-0.705892	0.78243	3.40173	0.065128	0.632695
LOC123474213	DNA replication complex GINS protein PSF1-like	0.849556	0.405229	3.40062	0.0651718	0.632695
LOC116919633	zinc transporter ZIP11	0.749127	2.40807	3.40051	0.0651761	0.632695
LOC116923453	neural cell adhesion molecule 1-B	-0.45588	5.65044	3.40023	0.0651871	0.632695
LOC116923035	NTF2-related export protein 1	0.566526	2.48726	3.40007	0.0651935	0.632695
LOC116920554	uncharacterized LOC116920554	-1.17152	-1.20738	3.39867	0.0652491	0.632695
LOC116919727	inactive ubiquitin carboxyl-terminal hydrolase MINDY-4B	-0.912167	0.730858	3.39773	0.0652861	0.632695
LOC116933903	protein Wnt-10b	0.954212	0.887486	3.39613	0.0653496	0.632695
LOC116927597	endoplasmic reticulum transmembrane helix translocase	0.592104	4.65729	3.39403	0.0654329	0.632695
LOC116920441	uncharacterized LOC116920441	-0.621164	0.947748	3.39378	0.0654426	0.632695
LOC123471430	uncharacterized LOC123471430	-0.906752	-0.0176437	3.39185	0.0655195	0.632695
LOC116926151	protein NipSnap homolog 3B	-0.560809	6.18212	3.38997	0.065594	0.632695
LOC116917416	uncharacterized LOC116917416	-1.94424	-0.453445	3.38894	0.0656351	0.632695
LOC116925500	calcium-activated chloride channel regulator 1-like	-1.73291	2.90804	3.38893	0.0656357	0.632695
LOC116927660	extensin-2	-2.62668	2.667	3.38672	0.0657236	0.632695
LOC116916678	leucine-rich repeat neuronal protein 1	-0.449065	5.07611	3.38544	0.0657747	0.632695
LOC123471436	pro-resilin-like	2.71213	1.99053	3.38505	0.0657901	0.632695
LOC123472185	uncharacterized LOC123472185	1.36689	-0.846756	3.38459	0.0658087	0.632695
LOC116918035	major facilitator superfamily domain-containing protein 12	-0.519426	4.46306	3.38413	0.0658269	0.632695
LOC116921257	glycoprotein-N-acetylgalactosamine 3-beta-galactosyltransferase 1	-0.537396	3.4946	3.38268	0.0658849	0.632695
LOC116932606	inactive dipeptidyl peptidase 10	-0.636805	3.16281	3.38244	0.0658944	0.632695
LOC116918210	fork head domain-containing protein FD4	1.29961	2.53408	3.37976	0.0660018	0.632695
LOC116931727	N-acetyltransferase 9-like protein	0.633675	3.64448	3.37843	0.0660551	0.632695
LOC116932262	uncharacterized LOC116932262	1.19077	0.0593669	3.37819	0.0660645	0.632695
LOC123471223	uncharacterized LOC123471223	-1.49418	-1.21159	3.37807	0.0660695	0.632695
LOC116931959	probable chitinase 10	-0.869845	4.17759	3.37746	0.0660939	0.632695
LOC116920891	uncharacterized LOC116920891	-0.482868	5.58603	3.37723	0.0661029	0.632695
LOC116924956	uncharacterized LOC116924956	-1.10373	-1.06285	3.3772	0.0661043	0.632695
LOC123476780	uncharacterized LOC123476780	-0.928679	-0.606009	3.37465	0.0662065	0.63327
LOC116928358	protein turtle	1.05682	2.62631	3.37193	0.0663162	0.63382
LOC116920045	uncharacterized LOC116920045	-0.957873	-0.262773	3.371	0.0663534	0.63382
LOC116924848	uncharacterized LOC116924848	-0.617686	1.01359	3.36991	0.0663976	0.63382
LOC116920772	uncharacterized LOC116920772	-1.16955	0.339223	3.36831	0.0664621	0.63382
LOC116926494	beta-mannosidase	-0.551795	5.49004	3.368	0.0664743	0.63382
LOC116931189	uncharacterized LOC116931189	-0.97871	6.77969	3.36598	0.0665562	0.63383
LOC116916280	uncharacterized LOC116916280	-0.886356	7.67371	3.36448	0.0666167	0.63383
LOC116919240	protein rolling stone	-1.40302	-0.031095	3.36368	0.0666492	0.63383
LOC116932392	N-acetylated-alpha-linked acidic dipeptidase 2	-0.569761	5.98599	3.36224	0.0667071	0.63383
LOC116929188	cytosolic iron-sulfur assembly component 2A	0.525511	3.89958	3.36096	0.0667593	0.63383
LOC116929607	uncharacterized LOC116929607	-0.535165	5.06681	3.3605	0.0667779	0.63383
LOC116927196	uncharacterized LOC116927196	1.27411	-0.13496	3.35926	0.0668282	0.63383
LOC116929010	1-phosphatidylinositol 4,5-bisphosphate phosphodiesterase delta-3	-0.621266	3.24318	3.35924	0.0668287	0.63383
LOC116928731	uncharacterized LOC116928731	-0.474157	6.18825	3.35862	0.066854	0.63383
LOC116921256	glycoprotein-N-acetylgalactosamine 3-beta-galactosyltransferase 1	-0.498642	4.06213	3.35581	0.0669684	0.63443
LOC116936737	LIM/homeobox protein lim-7	1.1618	3.8211	3.35493	0.067004	0.63443
LOC116921351	early endosome antigen 1	0.691437	5.13454	3.35359	0.0670587	0.63443
LOC116921188	uncharacterized LOC116921188	-0.456223	3.56221	3.35249	0.0671033	0.63443
LOC116931359	serine protease ami	-1.49953	2.8241	3.35103	0.0671631	0.63443
LOC116930879	ester hydrolase C11orf54 homolog	0.541942	2.97266	3.34925	0.0672357	0.63443
LOC116916516	UHRF1-binding protein 1-like	-0.480568	4.90887	3.34921	0.0672373	0.63443
LOC116924357	chitotriosidase-1	-1.95518	3.70445	3.34879	0.0672542	0.63443
LOC123475610	uncharacterized LOC123475610	1.36668	4.55377	3.34706	0.0673252	0.634526
LOC116924592	keratin, type II cytoskeletal 2 epidermal	-0.786127	2.87454	3.34649	0.0673486	0.634526
LOC116921975	protein kinase C, brain isozyme	-0.481448	6.28821	3.3428	0.0674995	0.635186
LOC116926061	alpha-(1,3)-fucosyltransferase C	-1.19157	0.165616	3.34272	0.067503	0.635186
LOC116929266	neurogenic differentiation factor 1	1.79339	0.59023	3.33975	0.0676248	0.635935
LOC116917687	protein FAM102A	-0.46874	5.8027	3.33741	0.067721	0.636442
LOC116932219	bacchus	0.737884	8.8797	3.33448	0.0678419	0.637181
LOC116936585	uncharacterized LOC116936585	0.478925	4.90872	3.33318	0.0678953	0.63727
LOC116929307	repetitive proline-rich cell wall protein 1	2.77637	4.11077	3.3322	0.067936	0.63727
LOC116935288	chymotrypsinogen A	1.78094	-1.30252	3.32823	0.0681	0.638233
LOC116927102	location of vulva defective 1	1.92342	0.259319	3.32683	0.0681582	0.638233
LOC116919858	39S ribosomal protein L35, mitochondrial	0.508038	3.66914	3.32665	0.0681657	0.638233
LOC116915677	tubulin polymerization-promoting protein homolog	-0.528318	5.55554	3.32521	0.0682255	0.638243
LOC116929045	dual specificity tyrosine-phosphorylation-regulated kinase 1B	-0.505728	6.01604	3.32457	0.0682519	0.638243
LOC116931879	protein phosphatase 1 regulatory subunit 3C-B	0.505708	5.0923	3.32228	0.068347	0.638243
LOC116931368	uncharacterized LOC116931368	-1.08671	3.82884	3.32182	0.0683662	0.638243
LOC116915381	putative leucine-rich repeat-containing protein DDB_G0290503	0.836143	5.70047	3.32152	0.0683786	0.638243
LOC116925294	uncharacterized LOC116925294	-0.708092	4.69701	3.31924	0.0684736	0.638734
LOC116917858	MTRF1L release factor glutamine methyltransferase	0.938818	-0.454896	3.31578	0.0686177	0.638897
LOC116921303	uncharacterized LOC116921303	1.09256	4.79907	3.31459	0.0686673	0.638897
LOC116915462	larval cuticle protein 65Ag1	3.73249	8.99757	3.31341	0.0687167	0.638897
LOC116918391	uncharacterized LOC116918391	-0.718977	6.70495	3.31206	0.0687732	0.638897
LOC116923912	uncharacterized LOC116923912	-0.655873	1.52324	3.31005	0.0688576	0.638897
LOC116928599	uncharacterized LOC116928599	-0.745715	1.90363	3.31003	0.0688584	0.638897
LOC116925857	uncharacterized LOC116925857	0.727233	2.90458	3.30986	0.0688654	0.638897
LOC116936157	uncharacterized LOC116936157	-0.686273	2.48348	3.30823	0.0689339	0.638897
LOC116916740	trypsin-1	-0.968243	7.15814	3.30716	0.0689787	0.638897
LOC116923709	39S ribosomal protein L51, mitochondrial	0.464544	3.4579	3.30714	0.0689796	0.638897
LOC116936400	uncharacterized LOC116936400	-0.473591	5.53223	3.30688	0.0689903	0.638897
LOC116927338	uncharacterized LOC116927338	1.40306	0.862619	3.30665	0.069	0.638897
LOC116930713	uncharacterized LOC116930713	1.08059	0.399544	3.30487	0.069075	0.638929
LOC116920093	beta-1,3-galactosyltransferase 5	-1.10353	-0.543608	3.30455	0.0690883	0.638929
LOC116931207	pro-resilin	1.9844	3.1611	3.30312	0.0691483	0.639091
LOC116927908	integrin alpha-5	-0.57457	4.73045	3.30067	0.0692516	0.63941
LOC116931376	flightin	-0.667011	8.30205	3.29963	0.0692953	0.63941
LOC123472545	uncharacterized LOC123472545	-0.930706	2.01177	3.29928	0.0693101	0.63941
LOC123477488	small nuclear ribonucleoprotein Sm D1-like	0.761593	2.72271	3.296	0.069449	0.640299
LOC116936626	pickpocket protein 28	-0.486244	3.5605	3.29317	0.0695685	0.641008
LOC116919086	tyrosine-protein kinase CSK	0.430577	5.43142	3.29178	0.0696275	0.641161
LOC123468654	cyclin-dependent kinase E-1-like	-1.42665	0.667674	3.28779	0.0697968	0.642327
LOC116926253	ER lumen protein-retaining receptor	0.663209	5.01985	3.28655	0.0698498	0.642386
LOC116935000	alpha-amylase	-1.13488	5.32772	3.28474	0.0699268	0.642386
LOC116928754	uncharacterized LOC116928754	-0.819094	0.796579	3.28464	0.0699311	0.642386
LOC116917585	inositol-trisphosphate 3-kinase C	-0.45258	6.55765	3.28095	0.0700882	0.643437
LOC116931107	protein fem-1 homolog A	-0.552901	7.05315	3.27751	0.0702355	0.644256
LOC116921505	acyl-CoA Delta-9 desaturase	-0.690204	5.20825	3.27686	0.070263	0.644256
LOC116922332	glycoprotein-N-acetylgalactosamine 3-beta-galactosyltransferase 1	-1.36686	1.27791	3.27455	0.070362	0.644489
LOC123468650	uncharacterized LOC123468650	-0.575411	1.90632	3.27428	0.070374	0.644489
LOC116925712	uncharacterized LOC116925712	2.33996	4.31683	3.27033	0.0705434	0.64509
LOC116932107	twitchin	-0.609646	8.20478	3.27023	0.0705478	0.64509
LOC123469641	uncharacterized LOC123469641	-1.25487	-0.987886	3.26976	0.0705681	0.64509
LOC116934471	all-trans-retinol 13,14-reductase	2.41205	-0.0427605	3.26773	0.0706553	0.645496
LOC123470671	uncharacterized LOC123470671	-0.971994	7.13125	3.26638	0.0707133	0.645626
LOC116918147	transcription factor HES-1	0.822582	3.64987	3.26463	0.070789	0.645626
LOC116919607	nicalin-1	0.559905	4.57601	3.26442	0.0707982	0.645626
LOC116927820	uncharacterized LOC116927820	-1.12802	-0.120353	3.26332	0.0708455	0.645667
LOC116930354	uncharacterized LOC116930354	1.54021	0.994263	3.2593	0.0710194	0.64686
LOC116922923	alpha-(1,3)-fucosyltransferase C	-0.558363	1.58271	3.25738	0.0711026	0.647227
LOC116935684	uncharacterized LOC116935684	-1.2547	-0.212348	3.25218	0.0713285	0.648891
LOC116919282	uncharacterized LOC116919282	-0.707423	1.75681	3.2487	0.0714801	0.649328
LOC116925727	ribitol-5-phosphate xylosyltransferase 1	-0.571641	3.14355	3.24821	0.0715014	0.649328
LOC116929320	ras-related protein Rab-35	0.646088	3.11977	3.24811	0.0715059	0.649328
LOC116922654	uncharacterized LOC116922654	0.638606	0.850643	3.24635	0.0715828	0.649636
LOC116930743	WD repeat-containing protein 47	-0.485211	6.70176	3.24274	0.0717407	0.650091
LOC116919030	lamin Dm0	0.797111	6.45902	3.24259	0.0717469	0.650091
LOC116922971	BTB/POZ domain-containing protein KCTD12	-0.572424	3.06746	3.24185	0.0717797	0.650091
LOC116915339	mucin-2	-0.592811	5.58777	3.23828	0.071936	0.650091
LOC116921295	calcineurin B homologous protein 1	-0.569854	7.71759	3.23808	0.0719448	0.650091
LOC116920060	transcription initiation factor TFIID subunit 2	0.526264	3.98933	3.23773	0.0719605	0.650091
LOC116923684	serine/threonine-protein kinase 11-interacting protein	-0.465414	6.17494	3.23615	0.0720299	0.650091
LOC116922742	nodal modulator 1	0.577067	5.30611	3.23563	0.0720524	0.650091
LOC123470208	uncharacterized LOC123470208	-0.620766	0.903834	3.23525	0.0720694	0.650091
LOC116933327	hydroxymethylglutaryl-CoA synthase 1	0.711257	4.89379	3.2348	0.072089	0.650091
LOC116922912	uncharacterized LOC116922912	-0.609316	1.91437	3.23438	0.0721077	0.650091
LOC116929319	glutathione S-transferase 1	-0.890437	3.3037	3.23277	0.0721785	0.650288
LOC116915990	nuclear hormone receptor FTZ-F1 beta	-0.528884	5.39065	3.23192	0.0722159	0.650288
LOC116916214	TWiK family of potassium channels protein 7	-0.829633	1.71109	3.22663	0.0724494	0.652002
LOC116925722	histone chaperone asf1	0.655381	4.02248	3.22205	0.0726525	0.652823
LOC123471371	SAGA-associated factor 73-like	1.09711	-0.586577	3.22127	0.0726871	0.652823
LOC116932542	FAS-associated factor 1	0.467015	5.65698	3.22113	0.0726934	0.652823
LOC116934132	uncharacterized LOC116934132	-1.2036	-0.746932	3.21931	0.0727744	0.652823
LOC116918708	SID1 transmembrane family member 1	-0.888886	3.86922	3.21884	0.0727953	0.652823
LOC116922496	uncharacterized LOC116922496	-0.535496	2.6251	3.21872	0.0728007	0.652823
LOC116921877	uncharacterized LOC116921877	-0.68051	3.68579	3.21649	0.0728998	0.653182
LOC116927483	larval cuticle protein 1	2.14863	-0.884344	3.21498	0.0729673	0.653182
LOC116917280	putative uncharacterized protein DDB_G0271606	0.806787	6.30058	3.21437	0.0729944	0.653182
LOC116926760	glutamate receptor ionotropic, delta-2	-0.797536	0.526728	3.21236	0.0730839	0.653182
LOC116924876	forkhead box protein O	-0.503134	5.8396	3.21212	0.0730948	0.653182
LOC116928741	SET domain-containing protein SmydA-8	-0.561444	4.45136	3.21091	0.0731486	0.653182
LOC116919268	uncharacterized LOC116919268	-1.05647	3.04405	3.21002	0.0731887	0.653182
LOC123477081	uncharacterized LOC123477081	0.898783	-0.958849	3.20928	0.0732216	0.653182
LOC116926564	uncharacterized LOC116926564	0.985408	1.84054	3.20907	0.073231	0.653182
LOC116931369	uncharacterized LOC116931369	-1.0075	1.7101	3.20809	0.0732749	0.653187
LOC116932133	ankyrin repeat and SAM domain-containing protein 1A	-0.469538	6.10888	3.20691	0.0733276	0.653271
LOC116930521	innexin inx3	1.25421	4.23017	3.20476	0.0734241	0.653744
LOC116933504	uncharacterized LOC116933504	-0.555346	3.7003	3.2023	0.0735349	0.653864
LOC116924999	protein disulfide-isomerase A3	0.56591	8.25407	3.20162	0.0735652	0.653864
LOC116935392	uncharacterized LOC116935392	-0.501271	3.57371	3.20154	0.073569	0.653864
LOC116923415	glutamate-gated chloride channel	-0.538686	2.96535	3.2006	0.0736113	0.653864
LOC123470197	uncharacterized LOC123470197	-0.789616	0.906376	3.19763	0.073745	0.654134
LOC116922544	cAMP-dependent protein kinase catalytic subunit 3	-0.528172	4.76342	3.19728	0.0737608	0.654134
LOC116921395	uncharacterized LOC116921395	-0.560853	2.76437	3.19681	0.0737822	0.654134
LOC123469922	uncharacterized LOC123469922	0.829091	-0.835467	3.19567	0.0738335	0.654134
LOC116921711	uncharacterized LOC116921711	0.613724	0.889349	3.19464	0.0738802	0.654134
LOC123467253	uncharacterized LOC123467253	0.582827	0.668922	3.19339	0.0739366	0.654134
LOC116919033	uncharacterized LOC116919033	-0.600697	5.10814	3.19319	0.0739456	0.654134
LOC116920209	uncharacterized LOC116920209	-0.553994	4.02945	3.18592	0.0742754	0.656666
LOC116930342	uncharacterized LOC116930342	-0.688211	5.57577	3.18495	0.0743191	0.656667
LOC116922586	heat shock protein 75 kDa, mitochondrial	0.575917	5.12247	3.18219	0.0744447	0.657391
LOC116920061	nuclear receptor coactivator 5	0.732624	3.77583	3.17972	0.0745574	0.657951
LOC116932573	high-affinity choline transporter 1	-0.629975	3.25671	3.17766	0.0746515	0.657951
LOC116925158	sodium-dependent noradrenaline transporter	-0.819498	2.90966	3.17727	0.0746694	0.657951
LOC116922615	endoglucanase F	-1.33748	6.43055	3.17698	0.0746828	0.657951
LOC116930662	uncharacterized LOC116930662	1.042	4.18834	3.17396	0.0748208	0.658511
LOC123470079	uncharacterized LOC123470079	-1.64985	-1.13582	3.17273	0.0748771	0.658511
LOC116923454	uncharacterized PPE family protein PPE16	-0.829	2.61109	3.17272	0.0748776	0.658511
LOC116915418	putative gustatory receptor 28b	-2.30045	1.55772	3.17177	0.0749212	0.658511
LOC116925626	cyclin-dependent kinases regulatory subunit	0.589811	5.40329	3.16929	0.0750351	0.658748
LOC116918292	putative aminopeptidase W07G4.4	0.413578	6.14972	3.16841	0.0750755	0.658748
LOC116923432	adhesive plaque matrix protein	-1.91554	1.79043	3.16733	0.0751252	0.658748
LOC116926312	phosphopantothenate--cysteine ligase	-0.506785	6.20777	3.16536	0.0752159	0.658748
LOC116923998	transmembrane protein 184B	-0.505158	6.50889	3.16522	0.0752224	0.658748
LOC116925703	putative ankyrin repeat protein RF_0381	-1.14846	-0.394653	3.16428	0.0752656	0.658748
LOC116924837	serine/threonine-protein kinase PLK4	0.871563	1.86605	3.16353	0.0753003	0.658748
LOC116918826	A disintegrin and metalloproteinase with thrombospondin motifs 18	-0.854023	6.90646	3.16283	0.0753325	0.658748
LOC116926781	phosphatidate phosphatase LPIN3	-0.642146	7.89158	3.16251	0.0753472	0.658748
LOC116919796	uncharacterized LOC116919796	-0.483767	5.30834	3.16093	0.07542	0.658748
LOC116918456	uncharacterized LOC116918456	0.896031	-0.0585731	3.16074	0.0754292	0.658748
LOC116924295	uncharacterized peptidase C1-like protein F26E4.3	-0.597456	5.25886	3.15938	0.075492	0.658915
LOC116926445	uncharacterized LOC116926445	-0.575597	2.90951	3.15776	0.0755668	0.659099
LOC116916241	uncharacterized LOC116916241	-0.551247	1.44592	3.15673	0.0756143	0.659099
LOC116918935	uncharacterized LOC116918935	-0.733406	0.911098	3.15608	0.0756444	0.659099
LOC116916887	uncharacterized LOC116916887	-1.07788	0.653586	3.15325	0.0757758	0.659624
LOC116932303	ATP-dependent DNA helicase Q4	0.550498	2.99657	3.15283	0.0757954	0.659624
LOC116916606	uncharacterized LOC116916606	1.05948	5.60861	3.15196	0.075836	0.659624
LOC123466280	uncharacterized LOC123466280	0.720244	1.76184	3.14958	0.0759466	0.659922
LOC116929123	uncharacterized LOC116929123	1.39937	0.681617	3.14924	0.0759621	0.659922
LOC116932155	malate synthase	-0.506183	6.20906	3.14746	0.0760453	0.659922
LOC116917140	uncharacterized LOC116917140	-0.532001	3.07992	3.14739	0.0760486	0.659922
LOC116919006	chitooligosaccharidolytic beta-N-acetylglucosaminidase	-0.555303	6.99913	3.1464	0.0760948	0.659922
LOC116925355	RING-box protein 1A	0.430369	5.31599	3.14468	0.076175	0.659922
LOC116924438	stromal cell-derived factor 2	0.476384	3.57147	3.14464	0.0761768	0.659922
LOC116924898	proliferating cell nuclear antigen	0.686658	5.47103	3.14251	0.0762766	0.660323
LOC116916320	uncharacterized LOC116916320	-1.08102	5.75516	3.14093	0.0763505	0.660323
LOC116929725	WD repeat-containing protein 61	0.491124	4.21733	3.14084	0.0763546	0.660323
LOC116916158	transmembrane channel-like protein 7	-0.501301	3.88536	3.13859	0.0764597	0.660501
LOC116936516	neprilysin-1	-0.77303	3.79402	3.13761	0.0765056	0.660501
LOC116924705	polyamine-modulated factor 1	0.711601	2.89548	3.13759	0.0765067	0.660501
LOC116916107	protein CREBRF homolog	-0.584841	8.08818	3.13448	0.076653	0.661307
LOC116930725	uncharacterized LOC116930725	-1.10316	1.31452	3.13305	0.0767199	0.661307
LOC116920741	deleted in malignant brain tumors 1 protein	-0.965571	2.95886	3.13134	0.0768004	0.661307
LOC116922051	glutaminase kidney isoform, mitochondrial	-0.572184	5.81374	3.13049	0.0768404	0.661307
LOC116931401	nose resistant to fluoxetine protein 6-like	-1.78052	-1.07565	3.13011	0.0768585	0.661307
LOC123466981	uncharacterized LOC123466981	-0.592087	0.540475	3.12873	0.0769235	0.661307
LOC116920196	uncharacterized LOC116920196	-0.686778	2.79774	3.12841	0.0769385	0.661307
LOC116929755	peptidyl-tRNA hydrolase 2, mitochondrial	0.435481	3.99242	3.12775	0.0769697	0.661307
LOC116935656	mitochondrial import inner membrane translocase subunit TIM44	0.57663	3.94713	3.12721	0.0769952	0.661307
LOC116926594	uncharacterized LOC116926594	1.66623	5.29585	3.12463	0.0771174	0.66172
LOC116925966	uncharacterized LOC116925966	-0.579379	2.9235	3.12434	0.0771311	0.66172
LOC116923670	uncharacterized LOC116923670	1.27323	-1.05056	3.12157	0.0772623	0.66214
LOC116924702	uncharacterized LOC116924702	-1.47485	0.81007	3.12034	0.0773205	0.66214
LOC116931021	collagen and calcium-binding EGF domain-containing protein 1	-0.824759	3.82273	3.11909	0.0773802	0.66214
LOC116934018	uncharacterized LOC116934018	-1.08977	1.25718	3.11851	0.0774076	0.66214
LOC116931084	sarcalumenin	-0.655499	8.57719	3.11788	0.0774373	0.66214
LOC116929466	lactosylceramide 1,3-N-acetyl-beta-D-glucosaminyltransferase	-0.667942	1.59677	3.11775	0.0774438	0.66214
LOC116922802	PHD finger protein 10	0.444443	4.46855	3.1152	0.077565	0.662782
LOC116919221	uncharacterized LOC116919221	-0.909032	4.3822	3.11432	0.0776068	0.662782
LOC116928474	alpha-N-acetylglucosaminidase	0.996078	-0.943201	3.11159	0.0777369	0.663305
LOC116932399	inositol oxygenase	-0.62533	4.92193	3.10948	0.0778377	0.663305
LOC116935473	NADH-cytochrome b5 reductase 3	0.43556	5.62413	3.1094	0.0778418	0.663305
LOC116929485	uncharacterized LOC116929485	1.62887	2.03454	3.10935	0.0778442	0.663305
LOC116925241	uncharacterized LOC116925241	-0.957563	1.74496	3.10687	0.0779628	0.66394
LOC116922061	mitoferrin-1	-0.497023	4.3226	3.10511	0.0780469	0.663966
LOC116931352	homeobox protein goosecoid	-0.713933	6.70316	3.10496	0.0780541	0.663966
LOC116923403	lipase 3	0.569205	2.3173	3.10379	0.0781102	0.664069
LOC116935970	capon-like protein	-0.494535	6.53657	3.09967	0.0783081	0.664161
LOC123476781	serine/threonine-protein kinase/endoribonuclease ire-1-like	-0.565972	3.0965	3.09756	0.0784099	0.664161
LOC116922024	serine/threonine-protein kinase OSR1	-0.481528	6.18945	3.09701	0.0784365	0.664161
LOC116936094	uncharacterized LOC116936094	0.62203	2.08875	3.09455	0.0785548	0.664161
LOC116915404	uncharacterized LOC116915404	-0.798131	0.687885	3.09337	0.0786118	0.664161
LOC116926415	uncharacterized LOC116926415	-0.54076	4.52606	3.09311	0.0786246	0.664161
LOC116929243	uncharacterized LOC116929243	-2.56455	0.790755	3.09255	0.0786515	0.664161
LOC116917697	39S ribosomal protein L13, mitochondrial	0.526638	2.98757	3.09185	0.0786855	0.664161
LOC116918680	adenosine 3'-phospho 5'-phosphosulfate transporter 2	0.474144	3.25982	3.09162	0.0786963	0.664161
LOC116922619	signal peptidase complex subunit 3	0.434986	4.70629	3.09036	0.0787576	0.664161
LOC116923806	ubiquitin-fold modifier 1	0.493677	3.57222	3.08982	0.0787835	0.664161
LOC116929067	uncharacterized LOC116929067	2.11167	0.177222	3.08938	0.078805	0.664161
LOC116916080	protein timeless	-1.53527	0.123311	3.08866	0.0788398	0.664161
LOC116928930	glutathione peroxidase 7	0.562815	2.10765	3.08675	0.0789321	0.664161
LOC123475272	uncharacterized LOC123475272	1.1196	-1.36782	3.08673	0.0789332	0.664161
LOC116922676	protein O-linked-mannose beta-1,2-N-acetylglucosaminyltransferase 1	-0.590551	2.18535	3.08645	0.078947	0.664161
LOC116918656	uncharacterized LOC116918656	-1.37555	0.0814201	3.08575	0.0789809	0.664161
LOC116930806	uncharacterized LOC116930806	-1.35032	4.01629	3.08572	0.0789825	0.664161
LOC116931073	hydroxyproline dehydrogenase	-0.512559	3.2374	3.08454	0.0790397	0.664161
LOC116927281	uncharacterized LOC116927281	-1.05773	-0.595884	3.08392	0.0790698	0.664161
LOC116916931	AN1-type zinc finger protein 6	-0.591256	8.15826	3.08384	0.0790736	0.664161
LOC116925370	phosphoenolpyruvate carboxykinase, cytosolic [GTP]	-0.782812	9.00334	3.08234	0.0791465	0.664161
LOC123466553	uncharacterized LOC123466553	-0.996521	-0.169513	3.08129	0.0791976	0.664161
LOC116926577	histidine-rich protein PFHRP-II	1.12601	7.44864	3.08111	0.0792065	0.664161
LOC116930646	uncharacterized LOC116930646	-1.71039	2.33614	3.08077	0.0792232	0.664161
LOC116928275	protein lin-10	-0.440424	3.36548	3.07965	0.0792778	0.664249
LOC116924669	3-oxo-5-alpha-steroid 4-dehydrogenase 1	0.439251	3.76533	3.07725	0.0793947	0.664305
LOC116930926	cGMP-dependent protein kinase, isozyme 1	-0.441447	5.92991	3.07724	0.0793953	0.664305
LOC123470113	trypsin-1-like	2.57348	-0.588244	3.0768	0.0794167	0.664305
LOC123475997	cytochrome P450 4C1-like	-0.767188	1.23401	3.07567	0.0794716	0.664395
LOC123471547	uncharacterized LOC123471547	-1.33145	-1.23163	3.07454	0.0795271	0.66449
LOC116930256	mucin-6	-0.480576	6.67643	3.07234	0.079635	0.66483
LOC116936131	translocating chain-associated membrane protein 1	0.656901	6.97612	3.07074	0.0797129	0.66483
LOC116931699	UPF0389 protein GA21628	-0.742357	5.87488	3.07045	0.0797275	0.66483
LOC116916363	beta-mannosidase	-0.533859	3.08524	3.07011	0.0797442	0.66483
LOC116923183	vacuolar protein sorting-associated protein 13	-0.518278	6.91897	3.06866	0.0798151	0.665053
LOC116924288	uncharacterized LOC116924288	-0.490817	5.82284	3.06739	0.0798775	0.665204
LOC116917985	G protein-coupled receptor kinase 1	-0.532231	4.24254	3.06587	0.0799524	0.665461
LOC116923399	relaxin receptor 2	-0.695122	4.52366	3.06295	0.080096	0.665987
LOC116929505	pleckstrin homology domain-containing family G member 5	-0.454631	6.23502	3.06279	0.0801041	0.665987
LOC123474059	uncharacterized LOC123474059	0.903686	0.100577	3.06061	0.0802113	0.666073
LOC116930369	uncharacterized LOC116930369	1.03661	-0.489427	3.06038	0.0802228	0.666073
LOC123470974	uncharacterized LOC123470974	-0.6391	3.95916	3.05802	0.0803397	0.666073
LOC116917363	uncharacterized LOC116917363	-1.04886	2.63434	3.05702	0.0803892	0.666073
LOC116930925	uncharacterized LOC116930925	-0.548029	6.19561	3.05656	0.0804116	0.666073
LOC123467589	heterogeneous nuclear ribonucleoprotein U-like protein 1	0.638367	2.06225	3.05548	0.0804653	0.666073
LOC116924491	tropomodulin	-0.48678	7.36078	3.05541	0.0804687	0.666073
LOC116931404	uncharacterized LOC116931404	-0.687771	2.26152	3.05435	0.0805214	0.666073
LOC116922059	cyclin-A1	1.60141	3.24237	3.05338	0.0805692	0.666073
LOC116922035	cartilage oligomeric matrix protein	-0.633738	7.56591	3.05173	0.080651	0.666073
LOC116929581	chorion peroxidase	0.758217	2.63039	3.04781	0.0808459	0.666073
LOC116921243	serine/threonine-protein kinase PLK1	0.560843	6.32301	3.04749	0.080862	0.666073
LOC116921837	clathrin light chain	0.48486	6.53032	3.04629	0.0809216	0.666073
LOC116934045	uncharacterized protein ZK1073.1	-0.445941	5.87276	3.04614	0.0809293	0.666073
LOC123474020	methyltransferase-like protein 24	-1.07204	-0.456266	3.0458	0.0809463	0.666073
LOC116934458	uncharacterized LOC116934458	-1.02075	3.01744	3.04577	0.0809479	0.666073
LOC116917083	sedoheptulokinase	0.459918	3.20328	3.0451	0.0809811	0.666073
LOC116933436	myosin light chain kinase, smooth muscle	-0.536315	5.54941	3.04431	0.0810204	0.666073
LOC116917499	uncharacterized LOC116917499	-0.501496	5.02167	3.04358	0.0810572	0.666073
LOC116932857	adhesive plaque matrix protein	2.28643	7.97058	3.04342	0.0810649	0.666073
LOC116933787	liver carboxylesterase 1	-0.857967	1.96552	3.04328	0.0810721	0.666073
LOC116928344	metacaspase-1	-0.688781	4.72295	3.04298	0.0810872	0.666073
LOC123476841	uncharacterized LOC123476841	-1.0588	0.176157	3.03826	0.0813232	0.667021
LOC116923069	uncharacterized LOC116923069	-1.43361	5.02392	3.03794	0.0813391	0.667021
LOC116923723	mucin-5AC	1.02302	1.88661	3.03669	0.0814017	0.667021
LOC116916448	flap endonuclease GEN homolog 1	0.753331	1.82879	3.036	0.0814361	0.667021
LOC116928541	cilia- and flagella-associated protein 57	-0.600737	2.48865	3.03547	0.081463	0.667021
LOC116917366	aquaporin-10	-1.0105	1.07293	3.03536	0.0814682	0.667021
LOC116918745	sodium/potassium-transporting ATPase subunit alpha-B	0.87518	3.43133	3.03393	0.0815403	0.667248
LOC123474638	sulfotransferase 1C3-like	-1.26106	2.11917	3.03256	0.0816093	0.667322
LOC116929774	uncharacterized LOC116929774	0.867548	-0.202311	3.03199	0.0816379	0.667322
LOC116928997	claw keratin	-1.65652	1.27873	3.02979	0.0817487	0.667737
LOC116924838	haloacid dehalogenase-like hydrolase domain-containing 5	-0.460881	4.74324	3.02922	0.0817773	0.667737
LOC116917641	pollen-specific leucine-rich repeat extensin-like protein 4	-1.41256	4.07733	3.02825	0.0818264	0.667776
LOC123469671	uncharacterized LOC123469671	-0.848307	0.272248	3.02427	0.0820274	0.668822
LOC116934100	trypsin alpha	-1.29551	4.31176	3.02395	0.0820434	0.668822
LOC116927783	DNA-directed RNA polymerases I, II, and III subunit RPABC2	0.529569	4.09811	3.02181	0.0821516	0.669255
LOC123467763	uncharacterized LOC123467763	-0.870321	1.21287	3.02043	0.0822215	0.669255
LOC116935134	vegetative cell wall protein gp1-like	-0.849296	0.800383	3.01986	0.0822505	0.669255
LOC116918037	allatostatin C	-0.671835	1.26181	3.01939	0.0822742	0.669255
LOC116932146	protein-glucosylgalactosylhydroxylysine glucosidase	-1.42484	2.29436	3.01711	0.0823904	0.669839
LOC116920983	uncharacterized LOC116920983	-1.00237	2.40041	3.01518	0.0824883	0.670273
LOC116918138	calcitonin gene-related peptide type 1 receptor	-0.75332	1.86378	3.01097	0.0827027	0.6714
LOC116932363	uncharacterized LOC116932363	0.593709	1.49629	3.01068	0.0827178	0.6714
LOC116932362	DDB1- and CUL4-associated factor 7	0.501514	3.65934	3.00984	0.0827607	0.6714
LOC116935354	metabotropic glutamate receptor 1	-0.813145	-0.490325	3.00757	0.0828765	0.671845
LOC116920050	uncharacterized LOC116920050	-2.02465	1.60104	3.00702	0.0829048	0.671845
LOC116924447	uncharacterized LOC116924447	-0.72998	2.29013	3.00557	0.0829789	0.672085
LOC116933865	postacrosomal sheath WW domain-binding protein	1.02575	4.90634	3.00232	0.0831452	0.672801
LOC123466554	4-coumarate--CoA ligase 1-like	-0.488983	4.49212	3.00073	0.0832269	0.672801
LOC116928787	solute carrier family 15 member 1	-0.713628	4.7919	2.9997	0.0832798	0.672801
LOC116926847	uncharacterized LOC116926847	-0.719176	4.48024	2.9994	0.0832956	0.672801
LOC116924229	transmembrane protein 208	0.532761	3.55146	2.99901	0.0833154	0.672801
LOC116915524	larval cuticle protein LCP-22	-1.9516	1.84558	2.9958	0.0834805	0.672801
LOC116917527	uncharacterized LOC116917527	-0.63674	1.31301	2.99551	0.0834959	0.672801
LOC116922333	tribbles homolog 2	-0.512096	7.71736	2.99391	0.0835781	0.672801
LOC116926156	uncharacterized LOC116926156	0.430987	4.44675	2.99363	0.0835925	0.672801
LOC116922193	F-box-like/WD repeat-containing protein TBL1XR1	-0.800996	1.2216	2.99316	0.0836168	0.672801
LOC116916142	polyadenylate-binding protein 2	0.517943	5.60509	2.99312	0.0836191	0.672801
LOC116929261	tubulin alpha-1 chain	-0.472565	5.64013	2.99309	0.0836206	0.672801
LOC116923119	uncharacterized LOC116923119	-0.892815	-0.479518	2.99256	0.083648	0.672801
LOC116934911	maltase-glucoamylase, intestinal	-1.15698	1.72221	2.99124	0.0837161	0.67299
LOC116933055	putative N-acetylated-alpha-linked acidic dipeptidase	-0.985996	3.09059	2.98109	0.0842426	0.676014
LOC116926526	3'(2'),5'-bisphosphate nucleotidase 1	0.417179	5.02918	2.97996	0.0843013	0.676014
LOC116929944	phospholipid-transporting ATPase ABCA7	0.472001	5.11266	2.97928	0.0843369	0.676014
LOC116929068	hippocalcin-like protein 1	-0.67598	2.37532	2.979	0.0843516	0.676014
LOC116921051	venom allergen 3 homolog	-2.20668	9.47717	2.97883	0.0843604	0.676014
LOC116926733	protein transport protein Sec61 subunit alpha	0.677971	8.08826	2.97881	0.0843615	0.676014
LOC116932307	cytochrome b5	-0.806322	5.05592	2.97372	0.0846269	0.677377
LOC116920149	carotenoid isomerooxygenase	-1.21421	1.06402	2.97336	0.0846458	0.677377
LOC116932526	uncharacterized LOC116932526	-0.568769	8.14624	2.97297	0.0846665	0.677377
LOC116928786	breast cancer anti-estrogen resistance protein 1	-0.415063	5.7917	2.96986	0.0848294	0.677976
LOC116930360	glycine--tRNA ligase	0.47415	6.21411	2.96918	0.084865	0.677976
LOC116929118	uncharacterized LOC116929118	0.707903	4.53515	2.9685	0.0849004	0.677976
LOC123476004	uncharacterized LOC123476004	-0.557842	4.07565	2.9673	0.0849635	0.677976
LOC116933909	beta-1,3-galactosyltransferase 5	-1.25654	2.36543	2.96674	0.0849927	0.677976
LOC116917220	caskin-1	-0.55224	7.64659	2.96542	0.0850622	0.677976
LOC116934090	malectin-A	0.519606	4.24557	2.96485	0.0850925	0.677976
LOC116921004	lysosomal acid glucosylceramidase	-0.670629	3.82936	2.96422	0.0851256	0.677976
LOC116929074	chymotrypsinogen A	-0.58917	7.05447	2.96299	0.0851902	0.677976
LOC116915512	larval cuticle protein LCP-22	-0.834213	7.06187	2.96297	0.0851914	0.677976
LOC116930520	innexin inx3	-0.587104	6.23712	2.9588	0.0854114	0.679214
LOC116924488	sodium/potassium-transporting ATPase subunit beta	-0.653184	8.74258	2.95808	0.0854495	0.679214
LOC116926360	complexin	-0.485403	5.28736	2.95666	0.0855242	0.679214
LOC116933011	uncharacterized LOC116933011	-3.51013	2.44519	2.9566	0.0855274	0.679214
LOC116927062	G-protein coupled receptor Mth2	-0.57078	5.70975	2.95575	0.0855724	0.679214
LOC116915343	nuclear pore complex protein DDB_G0274915	1.31692	2.78071	2.95359	0.0856868	0.679764
LOC116921459	succinate dehydrogenase [ubiquinone] flavoprotein subunit, mitochondrial	-0.516518	8.34219	2.95218	0.085762	0.680002
LOC116922726	uncharacterized LOC116922726	-2.28834	4.43085	2.94815	0.0859759	0.68108
LOC123473822	serine/threonine-protein kinase/endoribonuclease IRE1-like	-0.948477	1.51316	2.94792	0.0859883	0.68108
LOC116917106	thymidylate synthase	0.510937	3.17291	2.94576	0.0861033	0.681545
LOC116924527	uncharacterized LOC116924527	-1.14312	-1.06072	2.94512	0.0861375	0.681545
LOC116920722	trypsin	-0.843429	10.482	2.94353	0.0862224	0.681581
LOC116921777	acetylcholine receptor subunit beta-like 2	-0.549883	2.06691	2.94333	0.0862326	0.681581
LOC116935380	zinc finger BED domain-containing protein 4	-0.560341	2.37327	2.94052	0.0863827	0.682409
LOC116916568	uncharacterized LOC116916568	-0.565231	4.58319	2.93795	0.0865206	0.682523
LOC123474644	uncharacterized LOC123474644	1.46104	1.63333	2.93786	0.0865253	0.682523
LOC116931630	phenoloxidase-activating factor 2-like	-0.779781	2.79314	2.9377	0.086534	0.682523
LOC123469926	transcription factor tau 55 kDa subunit-like	0.543369	2.28365	2.93565	0.086644	0.682523
LOC116930895	translocon-associated protein subunit gamma	0.544399	6.22641	2.93547	0.0866533	0.682523
LOC116919606	F-box-like/WD repeat-containing protein TBL1XR1	-0.446745	3.31534	2.93518	0.0866689	0.682523
LOC116920806	chromatin assembly factor 1 subunit B	0.481698	5.1243	2.93364	0.0867519	0.68282
LOC116930382	uncharacterized LOC116930382	1.07977	-0.2004	2.93066	0.0869117	0.683655
LOC116924932	uncharacterized LOC116924932	-1.24881	3.49495	2.92915	0.0869933	0.683655
LOC116930105	protein FAM214A	-0.536784	7.31247	2.92913	0.0869941	0.683655
LOC116928811	calcium and integrin-binding family member 3	-0.563713	1.82371	2.92672	0.0871243	0.684321
LOC116925273	carboxypeptidase E	-0.593783	3.74986	2.92422	0.0872593	0.684832
LOC116915515	larval cuticle protein LCP-22	-1.86543	7.44602	2.92383	0.0872803	0.684832
LOC116927752	uncharacterized LOC116927752	2.22519	1.12496	2.92288	0.0873319	0.68488
LOC123466483	sensor for unfolded proteins in the ER ire1-like	-0.66739	3.54453	2.91711	0.0876445	0.686295
LOC123474704	ATP-binding cassette sub-family C member 4-like	-0.554685	2.18794	2.91674	0.087665	0.686295
LOC123473975	uncharacterized LOC123473975	-1.64734	-0.68639	2.91672	0.0876659	0.686295
LOC116925251	inactive pancreatic lipase-related protein 1	-0.944326	1.00089	2.91619	0.0876945	0.686295
LOC116919447	probable serine hydrolase	0.421005	3.92853	2.91496	0.0877616	0.686335
LOC123466265	larval cuticle protein 2-like	2.30019	8.58102	2.91442	0.0877908	0.686335
LOC116924805	ubiquitin-conjugating enzyme E2 N	0.432514	6.58298	2.91356	0.087838	0.686348
LOC116934288	protein embryonic gonad	1.14517	3.10413	2.91219	0.0879123	0.686572
LOC123470784	uncharacterized LOC123470784	-0.718749	1.57883	2.90981	0.088042	0.687045
LOC116917691	C-terminal-binding protein	0.467303	6.96219	2.90941	0.088064	0.687045
LOC116927564	leucine-rich repeat extensin-like protein 5	-0.863775	-0.783664	2.90753	0.0881668	0.687449
LOC116929460	brachyurin	-1.30827	0.187152	2.90619	0.0882404	0.687449
LOC116919102	uncharacterized LOC116919102	-0.797871	0.51612	2.90596	0.0882527	0.687449
LOC123469416	uncharacterized LOC123469416	0.819397	-0.414065	2.90251	0.0884417	0.688371
LOC116932712	magnesium transporter NIPA2	-0.435054	4.52032	2.90213	0.0884624	0.688371
LOC116926353	glutathione S-transferase Mu 2	0.91303	7.07686	2.90121	0.0885134	0.688412
LOC116929030	uncharacterized LOC116929030	-0.687078	2.38721	2.89896	0.0886366	0.689015
LOC116925937	electron transfer flavoprotein regulatory factor 1	-0.661821	3.43321	2.89737	0.0887243	0.6891
LOC116916260	ankyrin repeat domain-containing protein 16	-0.562648	0.999684	2.89634	0.0887809	0.6891
LOC116930109	cyclic AMP-dependent transcription factor ATF-6 alpha	-0.645533	5.02636	2.89627	0.0887849	0.6891
LOC116934950	uncharacterized LOC116934950	1.34966	-1.11734	2.89306	0.088962	0.69012
LOC116925429	UDP-glycosyltransferase UGT5	2.77176	4.52201	2.89131	0.0890582	0.690511
LOC116929410	acetylcholinesterase	-0.947623	5.75651	2.88941	0.0891634	0.690564
LOC123471128	uncharacterized LOC123471128	0.695673	1.94173	2.88756	0.0892659	0.690564
LOC116933667	solute carrier family 13 member 5	-0.809288	2.5588	2.88656	0.0893216	0.690564
LOC123477072	cell wall protein DAN4-like	-3.00487	2.41775	2.88487	0.0894151	0.690564
LOC116926310	octopamine receptor beta-2R	-0.578099	1.60683	2.8845	0.0894356	0.690564
LOC123466443	uncharacterized LOC123466443	1.78387	1.30436	2.88432	0.0894459	0.690564
LOC116923000	troponin C	-0.52451	7.69263	2.88412	0.0894571	0.690564
LOC116917298	probable very-long-chain enoyl-CoA reductase art-1	0.533763	5.61795	2.88373	0.0894785	0.690564
LOC116929048	transmembrane protein 214-A	0.47596	5.66103	2.88361	0.0894853	0.690564
LOC116935295	fatty acid-binding protein, heart	0.764106	8.33562	2.88292	0.0895236	0.690564
LOC116927084	brachyurin	-1.20979	2.49772	2.87975	0.0896999	0.691131
LOC116927828	uncharacterized LOC116927828	-0.735275	0.9307	2.87929	0.0897257	0.691131
LOC116931816	trafficking protein particle complex subunit 11	0.492685	3.89146	2.87802	0.0897965	0.691131
LOC123471105	uncharacterized LOC123471105	1.49716	-1.24926	2.87783	0.0898069	0.691131
LOC116930843	maltase-glucoamylase, intestinal	-0.892264	2.89004	2.87748	0.0898264	0.691131
LOC123469397	uncharacterized LOC123469397	-0.744748	0.871438	2.87597	0.0899105	0.691425
LOC116936388	uncharacterized LOC116936388	1.11323	-0.989983	2.87255	0.0901023	0.692457
LOC116928274	uncharacterized LOC116928274	-0.68411	6.31148	2.87193	0.0901366	0.692457
LOC116925723	rhythmically expressed gene 5 protein	-0.559552	4.00309	2.86827	0.0903418	0.69368
LOC116925157	integrin beta-PS	-0.504046	4.29055	2.86583	0.0904791	0.693814
LOC123474759	uncharacterized LOC123474759	0.754825	1.62478	2.86544	0.0905007	0.693814
LOC116928538	protein KTI12 homolog	0.42208	4.18344	2.86431	0.0905646	0.693814
LOC116925730	pyroglutamylated RF-amide peptide receptor	-0.859055	1.01224	2.86211	0.0906882	0.693814
LOC116932521	ras-related protein Rab-21	0.431721	4.35561	2.86171	0.0907113	0.693814
LOC116928046	group XIIB secretory phospholipase A2-like protein	0.413635	5.11636	2.86159	0.090718	0.693814
LOC123467039	cuticle protein-like	4.41673	1.75472	2.86138	0.0907295	0.693814
LOC116918913	GRAM domain-containing protein 4	-0.61891	3.09538	2.86126	0.0907363	0.693814
LOC116916410	uncharacterized protein DDB_G0286299	1.29863	2.85135	2.86019	0.0907966	0.693814
LOC123474651	ATP-binding cassette subfamily C member 4-like	-0.61321	1.3432	2.85924	0.0908501	0.693814
LOC116927217	uncharacterized LOC116927217	0.670123	1.65783	2.85862	0.0908857	0.693814
LOC116931396	cold shock domain-containing protein CG9705	0.454661	4.17772	2.85815	0.0909119	0.693814
LOC116930922	calcium-dependent secretion activator	-0.43093	5.3141	2.85493	0.0910941	0.694604
LOC123472522	alpha-(1,3)-fucosyltransferase C-like	0.742009	0.710164	2.85425	0.091133	0.694604
LOC116920861	metacaspase-1	-1.14733	1.34454	2.85261	0.0912257	0.694604
LOC123472561	uncharacterized LOC123472561	2.19745	4.62688	2.85232	0.0912421	0.694604
LOC116921343	cuticle protein 21	1.73738	1.6923	2.85218	0.0912502	0.694604
LOC123469471	autophagy-related protein 2 homolog A-like	-0.470284	3.72043	2.85136	0.0912965	0.694604
LOC116934734	uncharacterized LOC116934734	0.551301	2.09465	2.85063	0.0913382	0.694604
LOC116923793	homeobox protein vnd	1.23316	0.537545	2.84624	0.0915878	0.694732
LOC123473977	uncharacterized LOC123473977	-1.23801	-1.0577	2.84582	0.0916119	0.694732
LOC116929343	netrin receptor UNC5C	0.878996	2.25598	2.84576	0.0916155	0.694732
LOC116918475	uncharacterized LOC116918475	-0.404526	6.04908	2.84565	0.0916215	0.694732
LOC116916728	uncharacterized LOC116916728	-0.434128	5.84945	2.84517	0.0916489	0.694732
LOC116926161	uncharacterized LOC116926161	1.20972	-0.561959	2.84436	0.0916951	0.694732
LOC116924081	uncharacterized LOC116924081	0.757289	1.40474	2.84402	0.0917147	0.694732
LOC116928490	ribosome assembly protein 4	-1.10695	1.40617	2.84385	0.091724	0.694732
LOC116916126	protein ERGIC-53	0.496691	6.11178	2.84095	0.0918899	0.695306
LOC123471000	uncharacterized LOC123471000	0.59948	0.752586	2.84064	0.0919079	0.695306
LOC116917680	signal recognition particle subunit SRP68	-0.607494	12.7449	2.8401	0.0919382	0.695306
LOC116922322	putative sodium-coupled neutral amino acid transporter 11	-0.546938	2.58939	2.83725	0.0921015	0.695767
LOC116930866	solute carrier family 2, facilitated glucose transporter member 1	-0.57371	7.64761	2.83707	0.0921119	0.695767
LOC123472332	myosin light chain 1-like	-0.60066	11.7384	2.83662	0.0921378	0.695767
LOC116918483	protein rolling stone-like	-1.07304	2.38225	2.83571	0.0921901	0.695813
LOC116934270	repetitive proline-rich cell wall protein 1	1.67532	1.58394	2.8336	0.092311	0.696373
LOC116923063	uncharacterized LOC116923063	-0.638146	2.30352	2.83232	0.0923849	0.696373
[truncated: 13,067 more rows]
