# Supplementary material for: An In Vivo Whole-Transcriptomic Approach to Assess Developmental and Reproductive Impairments Caused by Flumequine in Daphnia magna
Source: Int J Mol Sci. 2023 May 28;24(11):9396. doi: 10.3390/ijms24119396 (PMC10253896; doi:10.3390/ijms24119396)
Supplement: Supplementary file 1 [file ijms-24-09396-s001.zip › TableS3.xlsx]

## Sheet: enricher_FLU_H
Table S3. Over-representation analysis. Table reports the over-represented Gene Ontology (GO) pathways in the list of DEGs resulted from the pair-wise comparison CTRL vs FLU-H. For each GO term: GO ID, GO description, gene ratio corresponds to number of annotated DEGs/number of DEGs possessing a GO annotation, bg ratio represents the ratio between the number of annotated genes and the number of g…
ID	GO description	GeneRatio	BgRatio	pvalue	p.adjust	qvalue	gene count	geneID
GO:0042302	structural constituent of cuticle	97/208	254/9229	9.3265e-101	1.41763e-98	1.1879e-98	97	116931599	116916560	116921321	116929167	123475532	116929166	116915455	123474312	116935003	116933776	116920016	116915472	116932827	116920006	123466459	116920014	123467043	116932100	116915401	116925781	116915827	116932067	116929328	116931374	116928307	123473974	116921967	116915451	116934180	116915478	123471624	123467600	123466265	123477078	116929340	123476987	116929271	116921343	123466512	116915471	116916770	116929291
GO:0062129	chitin-based extracellular matrix	50/208	110/9229	1.84987e-54	1.4059e-52	1.17808e-52	50	116929167	123475532	116929166	116915455	123474312	116933776	116920016	116915472	116920006	123466459	116920014	116925781	116915827	116931374	116921967	116915451	116915478	123467600	123466265	123466512	116927211	116915467	123470052	116915474	116921968	116925776	116915494	123466433	116915470	116915462	116915500	123470206	116929169	116930985	116929174	116915484	116915482	116935313	116915483	116915501	116915488	123469995
GO:0031012	extracellular matrix	28/208	98/9229	8.00168e-24	4.05419e-22	3.39721e-22	28	116931599	116935003	116932827	123467043	116932100	116932067	116929328	116928307	116934180	116929340	123476987	116917149	116916770	123467041	116934966	116921325	116931149	116930033	116921326	116921324	116915641	116915403	116934182	116931598	116930991	116929264	116925569	116931591
GO:0005615	extracellular space	10/208	167/9229	0.00446532	0.0295099	0.0247279	10	116932915	116932055	116917149	116931741	116931742	116915403	116932412	116931764	116932317	116931751
GO:0005581	collagen trimer	7/208	36/9229	1.27896e-05	0.000486004	0.000407247	7	116932857	116924492	116917149	116915641	116915403	123466466	116925569
GO:0005121	Toll binding	6/208	30/9229	4.60653e-05	0.00100027	0.00083818	6	116931741	116931742	116932412	116931764	116932317	116931751
GO:0021556	central nervous system formation	6/208	30/9229	4.60653e-05	0.00100027	0.00083818	6	116931741	116931742	116932412	116931764	116932317	116931751
GO:0008083	growth factor activity	6/208	49/9229	0.000759844	0.00769975	0.00645201	6	116931925	116932412	116931764	116932317	116927209	116927203
GO:0008592	regulation of Toll signaling pathway	5/208	30/9229	0.00049884	0.00631054	0.00528792	5	116931742	116932412	116931764	116932317	116931751
GO:0030198	extracellular matrix organization	5/208	39/9229	0.0017101	0.0135296	0.0113371	5	116917149	116915641	116915403	123466466	116925569
GO:0005201	extracellular matrix structural constituent	5/208	47/9229	0.00393964	0.0272193	0.0228084	5	116917149	116915641	116915403	123466466	116925569
GO:0008010	structural constituent of chitin-based larval cuticle	3/208	07/9229	0.000369401	0.00510446	0.00427728	3	116927211	116929174	123475520
GO:0020037	heme binding	12/208	133/9229	4.38349e-05	0.00100027	0.00083818	12	116924007	116923969	116926402	116930004	116926461	116929157	116920246	116935950	116935647	116929657	116933119	116926484
GO:0004601	peroxidase activity	7/208	57/9229	0.000271363	0.00412471	0.0034563	7	116924007	116923969	116923651	116935647	116929657	116933119	116926484
GO:0098869	cellular oxidant detoxification	7/208	77/9229	0.00168908	0.0135296	0.0113371	7	116924007	116923969	116923651	116935647	116929657	116933119	116926484
GO:0006979	response to oxidative stress	6/208	53/9229	0.00115772	0.0109984	0.00921608	6	116924007	116923969	116935647	116929657	116933119	116926484
GO:0016705	oxidoreductase activity acting on paired donors with incorporation or reduction of molecular oxygen	6/208	56/9229	0.00154832	0.0135296	0.0113371	6	116926402	116930004	116926461	116929157	116920246	116935950
GO:0004497	monooxygenase activity	6/208	58/9229	0.0018596	0.0135296	0.0113371	6	116926402	116930004	116926461	116929157	116920246	116935950
GO:0006697	ecdysone biosynthetic process	5/208	20/9229	6.5197e-05	0.00123874	0.00103801	5	116926402	116930004	116926461	116929157	116935950
GO:0005319	lipid transporter activity	4/208	24/9229	0.00186922	0.0135296	0.0113371	4	116928002	123472450	116927135	116922763
GO:0004484	mRNA guanylyltransferase activity	3/208	05/9229	0.000109141	0.00184327	0.00154457	3	123468033	116919835	123470576
GO:0006370	7-methylguanosine mRNA capping	3/208	08/9229	0.000581234	0.00631054	0.00528792	3	123468033	116919835	123470576
GO:0042600	egg chorion	3/208	08/9229	0.000581234	0.00631054	0.00528792	3	116924007	116923969	116935647
[truncated: 55 more columns]

## Sheet: enricher_FLU_L
Table S3. Over-representation analysis. Table reports the over-represented Gene Ontology (GO) pathways in the list of DEGs resulted from the pair-wise comparison CTRL vs FLU-L. For each GO term: GO ID, GO description, gene ratio corresponds to number of annotated DEGs/number of DEGs possessing a GO annotation, bg ratio represents the ratio between the number of annotated genes and the number of g…
ID	GO description	GeneRatio	BgRatio	pvalue	p.adjust	qvalue	gene count	geneID
GO:0042600	egg chorion	2/20	8/9229	0.000123962	0.00619811	0.00391459	2	116923969	116924007
