# Supplementary material for: An In Vivo Whole-Transcriptomic Approach to Assess Developmental and Reproductive Impairments Caused by Flumequine in Daphnia magna
Source: Int J Mol Sci. 2023 May 28;24(11):9396. doi: 10.3390/ijms24119396 (PMC10253896; doi:10.3390/ijms24119396)
Supplement: Supplementary file 1 [file ijms-24-09396-s001.zip › TableS4.xlsx]

## Sheet: GSEA_uni_enrich_FLU_H
Table S4. Over-representation analysis, GSEA. Table reports the over-represented Gene Set pathways in the list of expressed genes of the group FLU-H. For each GO term: GO ID, GO description, set Size, the enrichment score, NES value, P-values were adjusted by using the Benjamini-Hochberg (BH) procedure, the rank, the leading edge and the list of genes belonging the the GO.
ID	GO description	setSize	enrichmentScore	NES	pvalue	p.adjust	qvalues	rank	leading_edge			core_enrichment
GO:0042302	structural constituent of cuticle	253	0.662321	3.81357	9.39995e-61	9.88875e-58	8.79638e-58	1721	tags=66%	list=11%	signal=59%	116916560	116921321	116915455	123474312	116935003	116920016	116915472	116932827	116920006	123466459	116920014	123467043	116932100	116915827	116932067	116929328	116931374	116928307	123473974	116921967	116915451	116934180	116915478	123471624	123467600	123466265	123477078	116929340	123476987	116929271	116921343	123466512	123475952	116915471	116916770	116929291	116931595	116915467
GO:0031012	extracellular matrix	97	0.690504	3.4437	3.02341e-27	1.59031e-24	1.41464e-24	1854	tags=67%	list=12%	signal=59%	116935003	116932827	123467043	116932100	116932067	116929328	116928307	116934180	116929340	123476987	116917149	116916770	123467041	116921325	116931149	116930033	116921326	116921324	116915641	116915403	116934182	116931598	116930991	116929264	123476981	116925569	116931591	123477153	123476983	116932002	116931592	116921516	116931603	116931586	116931605	116921323	116935242	116932104
GO:0003735	structural constituent of ribosome	121	0.62719	3.21256	7.47076e-25	2.61975e-22	2.33035e-22	4661	tags=83%	list=31%	signal=58%	123469844	123472548	116925289	116926009	116930522	116930438	116932811	116917405	123467765	116921844	116930166	116917697	116934987	116923983	116926205	116920742	116918265	116922028	116921889	116929355	116928468	116923709	116918247	116919271	116929132	116923022	116928598	116931150	116927664	116931558	116927864	116927379	116925028	116932218	116927778	116932108	116932611	116926729
GO:0005840	ribosome	114	0.602429	3.06417	1.87438e-20	4.92963e-18	4.38507e-18	4661	tags=80%	list=31%	signal=56%	123469844	116923726	116925289	123471499	116926009	116930438	116932811	116917405	116919526	116921962	116930166	116917697	116919207	116919539	116929058	116921914	116923983	116926205	116920742	116918265	116922028	116928468	116926580	116923709	116918247	116919271	123475795	116923022	116928598	116931558	123470759	116927379	116922129	116924210	116925028	116932218	116927778	116932108
GO:0006412	translation	113	0.590178	2.99598	2.42727e-19	5.10697e-17	4.54282e-17	4661	tags=81%	list=31%	signal=56%	123469844	116926009	116932811	116921844	116921962	116930166	116917697	116934987	116923983	116926205	116920742	116918265	116922028	116921889	116929355	116928468	116918247	116919271	116929132	116923022	116928598	116931150	116927664	116931558	123470759	116919273	116927379	116925028	116932218	116927778	116932108	116932611	116926729	123471445	116919786	116925886	116916002	116924436
GO:0000981	DNA-binding transcription factor activity RNA polymerase II-specific	138	0.475437	2.49752	3.93867e-12	6.9058e-10	6.14295e-10	3523	tags=52%	list=23%	signal=40%	116929184	116919431	116921584	116919874	116916136	116916223	116919054	116923200	116928852	116917109	116920873	116923199	116919946	116926717	116922482	116917240	116916598	116929457	116918155	116923246	116936737	116923244	116916224	116916288	116918706	116923197	116917048	116932096	116923198	116925172	123472506	116922925	116928912	116931341	116927723	116928900	116922931	116926779
GO:0062129	chitin-based extracellular matrix	110	0.508844	2.58084	8.09903e-12	1.21717e-09	1.08271e-09	1478	tags=50%	list=10%	signal=45%	116915455	123474312	116920016	116915472	116920006	123466459	116920014	116915827	116931374	116921967	116915451	116915478	123467600	123466265	123466512	116915467	123470052	116915474	116921968	116925776	116915494	116915470	116915462	116915500	123470206	116915484	116915482	116935313	116915483	116915501	116915488	123469995	116915826	116915479	116915473	123466260	123470168	123469996
GO:0006357	regulation of transcription by RNA polymerase II	238	0.394052	2.23624	2.35819e-11	3.10102e-09	2.75846e-09	4284	tags=49%	list=28%	signal=35%	116929184	116919431	116921584	116919874	116916136	116916223	116919054	116923200	116918153	116917995	116928852	116917109	116920873	116923199	116921892	116919946	116926717	116922482	116919087	116917240	116916598	116930267	116917064	116929268	116918155	116920170	116923246	116932986	116936737	116923244	116916224	116916288	116931255	116918706	116923197	116926298	116917048	116917195
GO:0005121	Toll binding	30	0.745917	2.84901	6.28382e-11	6.61057e-09	5.88033e-09	2241	tags=73%	list=15%	signal=63%	116931741	116931742	116932412	116931764	116932320	116932317	116931751	116932615	116931747	116931758	116931740	116931754	123466562	116931761	123477060	116921094	116931762	116931755	116932408	116931757	116931750	116936359
GO:0021556	central nervous system formation	30	0.745917	2.84901	6.28382e-11	6.61057e-09	5.88033e-09	2241	tags=73%	list=15%	signal=63%	116931741	116931742	116932412	116931764	116932320	116932317	116931751	116932615	116931747	116931758	116931740	116931754	123466562	116931761	123477060	116921094	116931762	116931755	116932408	116931757	116931750	116936359
GO:2000112	regulation of cellular macromolecule biosynthetic process	461	0.308663	1.8918	1.5353e-09	1.46831e-07	1.30611e-07	4279	tags=38%	list=28%	signal=28%	116929184	116925556	116919431	116915838	116921584	116916246	116919874	116916136	116916223	116919054	116923200	116918153	116917995	116928852	116917109	116920873	116923199	116921892	116919946	116926717	116922482	116919087	116923514	123472653	116917240	116918210	116915747	116916598	116916902	116917092	116930267	116917064	116929457	116929268	116918155	116923246	116924235	116924035
GO:0008592	regulation of Toll signaling pathway	30	0.714377	2.72854	1.85339e-09	1.6248e-07	1.44532e-07	2241	tags=70%	list=15%	signal=60%	116931742	116932412	116931764	116932320	116932317	116931751	116932615	116931747	116931758	116931740	116931754	123466562	116931761	123477060	116921094	116931762	116931755	116932408	116931757	116931750	116936359
GO:0045087	innate immune response	31	0.670101	2.57415	7.83423e-08	6.3397e-06	5.63938e-06	2765	tags=58%	list=18%	signal=48%	116932412	116931764	116932320	116932317	116932615	116931747	116931758	116931754	116931761	123477060	116921094	116931762	116931755	116932408	116931757	116931750	116936359	116931759
GO:0004521	endoribonuclease activity	77	-0.439295	-2.19482	1.74647e-06	0.000131235	0.000116738	3277	tags=49%	list=22%	signal=39%	123476136	116920219	116918501	116929807	116918682	123468654	116919404	123476781	116933483	123473961	116916313	116929446	116936145	116919760	116936526	116936488	116918436	116918324	116935392	116929215	116933818	116933765	123474533	123474773	116918425	123470975	116921395	116921044	116922316	116920196	116931638	116936163	116926289	116936426	116935378	116924698	116919228	116929204
GO:0009584	detection of visible light	19	-0.701109	-2.40383	3.39994e-06	0.000225989	0.000201025	3823	tags=84%	list=25%	signal=63%	116928771	116925693	116932048	116917287	116932041	116929201	116928462	116929200	116932981	116929203	123466464	116929202	116933872	123474755	116918760	116932039
GO:0071482	cellular response to light stimulus	19	-0.700635	-2.40221	3.4371e-06	0.000225989	0.000201025	3823	tags=84%	list=25%	signal=63%	116928771	116925693	116932048	116917287	116932041	116929201	116928462	116929200	116932981	116916712	116929203	123466464	116929202	116933872	123474755	116932039
GO:0006486	protein glycosylation	115	0.393732	2.00529	5.93295e-06	0.000321298	0.000285805	4163	tags=47%	list=28%	signal=34%	116916560	116927095	116929239	116927721	116920951	116919442	116916800	116924078	116921002	116932908	116935951	116926007	116926018	123466441	116917279	123471529	116918915	116934728	116925990	116927448	116915654	116935976	116920930	116928157	116922667	116923805	116916159	116921663	116925993	116934720	116933752	116921496	116917175	116929643	116918976	116921760	116920937	116922930
GO:0090502	RNA phosphodiester bond hydrolysis endonucleolytic	99	-0.395452	-2.06238	5.27403e-06	0.000321298	0.000285805	3277	tags=42%	list=22%	signal=33%	123476136	116920219	116918501	116929807	116918682	123468654	116919404	123476781	116933483	123466477	123473961	116916313	116932054	116929446	116936145	116919760	116936526	123470748	116936488	116918436	116918324	116935392	116929215	116921644	116933818	116933765	123474533	123474773	116918425	123470975	116921395	116921044	116922316	116920196	116931638	116936163	116926289	116936426
GO:0030968	endoplasmic reticulum unfolded protein response	64	-0.466494	-2.24835	5.75066e-06	0.000321298	0.000285805	3277	tags=53%	list=22%	signal=42%	123476136	116920219	116918501	116929807	116918682	123468654	116919404	123476781	116933483	123473961	116929446	116936145	116919760	116936526	116936488	116918436	116918324	116935392	116933818	116933765	123474533	123474773	123470975	116921395	116921044	116922316	116920196	116931638	116936163	116926289	116936426	116935378	116919228	116929204
GO:0007601	visual perception	30	-0.594649	-2.33946	6.10832e-06	0.000321298	0.000285805	3850	tags=73%	list=26%	signal=55%	116916540	116923636	116925693	116933924	116932048	116917287	116932041	116929201	116928462	116929200	116932981	116934692	116929203	123466464	116929202	116923305	116934685	116933872	123474755	116918760	116915436	116932039
GO:0007186	G protein-coupled receptor signaling pathway	146	-0.344629	-1.94492	7.59951e-06	0.000380699	0.000338645	3823	tags=47%	list=25%	signal=35%	116928771	116929605	116918279	116923636	116921485	116920205	116931775	116930868	116929014	116925693	116927820	116931647	116929225	116920905	116932091	116932048	116917287	116931968	116933057	116927062	116918778	116931212	116917380	116918228	116926338	116917296	116924554	116923775	116917099	116918429	116932041	116929201	116928462	116929200	116919084	116918570	116932981	116927609
GO:0003677	DNA binding	385	0.275517	1.65756	9.50283e-06	0.000454408	0.000404211	3595	tags=31%	list=24%	signal=25%	116921923	116929184	123466461	116921584	116919874	116919054	116923200	116918153	116917995	116917109	116921922	116920873	116915762	116923199	116916747	116927376	116921892	116919946	116926717	116922482	116923514	116917240	116916598	116929961	116931147	116917064	116927464	116929457	116918155	116931893	116918965	116917696	116923246	116936737	116929386	116923244	116916224	116916288
GO:0004386	helicase activity	49	-0.485648	-2.20575	1.26961e-05	0.000580709	0.00051656	3798	tags=49%	list=25%	signal=37%	116927051	116934018	116932225	116924849	123466549	116923816	116923685	116927885	116934461	116924044	116927698	116919437	116927028	123474632	116930725	116927026	116933236	116936036	116915333	123474730	123472303	116917677	116930729	116926799
GO:0007602	phototransduction	27	-0.608587	-2.33065	1.76444e-05	0.000773412	0.000687976	3823	tags=74%	list=25%	signal=55%	116928771	116923636	116925693	116932048	116917287	116932041	116929201	116928462	116929200	116932981	116934692	116929203	123466464	116929202	116923305	116934685	116933872	123474755	116918760	116932039
GO:0004930	G protein-coupled receptor activity	118	-0.359137	-1.94879	2.09456e-05	0.000833231	0.000741188	3903	tags=47%	list=26%	signal=35%	116916620	116928771	116929605	116918279	116923636	116921485	116920205	116931775	116930868	116925693	116927820	116929225	116920905	116932091	116932048	116917287	116933057	116927062	116931212	116917380	116918228	116926338	116924554	116917099	116918429	116929201	116928462	116929200	116918570	116932981	116927609	116934692	116926668	116930928	116929203	116917381	116917767	123466464
GO:0018298	protein-chromophore linkage	30	-0.571641	-2.24895	2.13852e-05	0.000833231	0.000741188	3886	tags=73%	list=26%	signal=55%	116927358	116923636	116925693	116922869	116932048	116917287	116927063	116932041	116929201	116928462	116929200	116932981	116934692	116929203	123466464	116929202	116923305	116934685	116933872	123474755	116918760	116932039
GO:0006605	protein targeting	26	-0.607152	-2.30254	2.12481e-05	0.000833231	0.000741188	2327	tags=69%	list=15%	signal=59%	123475640	116934018	123466549	116927885	116918957	116934461	116926689	116927698	116927028	123474632	116930725	116927026	116933236	116936036	116926810	123474730	116930729	116926799
GO:0008083	growth factor activity	49	0.501198	2.15009	2.68581e-05	0.0010091	0.000897627	2765	tags=51%	list=18%	signal=42%	116932412	116931764	116932320	116932317	116927209	116932615	116931747	116931758	116931754	116931761	123477060	116931223	116921336	116921094	116931762	116931755	116931185	116932408	116924596	116931757	116928378	116931750	116936359	116927217	116931759
GO:0005581	collagen trimer	36	0.551691	2.23037	3.17181e-05	0.00111779	0.000994308	2439	tags=56%	list=16%	signal=47%	116932857	116924492	116917149	116915641	116915403	123466466	116925569	116928664	116921678	116915631	116920331	116915634	116922451	116915621	116926681	116915627	116935346	116932663	116916396	116923467
GO:0003810	protein-glutamine gamma-glutamyltransferase activity	5	-0.929864	-2.02991	3.29385e-05	0.00111779	0.000994308	484	tags=60%	list=3%	signal=58%	116928764	116928763	116921991
GO:0018149	peptide cross-linking	5	-0.929864	-2.02991	3.29385e-05	0.00111779	0.000994308	484	tags=60%	list=3%	signal=58%	116928764	116928763	116921991
GO:0009881	photoreceptor activity	24	-0.6127	-2.27459	4.58005e-05	0.00150569	0.00133936	3823	tags=75%	list=25%	signal=56%	116928771	116923636	116925693	116932048	116917287	116929201	116928462	116929200	116932981	116934692	116929203	123466464	116929202	116923305	116934685	116933872	123474755	116918760
GO:0017038	protein import	21	-0.622743	-2.21181	5.59672e-05	0.00178417	0.00158708	2884	tags=62%	list=19%	signal=50%	123466549	116927885	116934461	116927698	116927028	123474632	116930725	116927026	116933236	116936036	123474730	116930729	116926799
GO:0004252	serine-type endopeptidase activity	149	-0.318409	-1.80496	8.09408e-05	0.00250441	0.00222775	2516	tags=34%	list=17%	signal=29%	116925600	116918686	116916741	116921261	116921413	116922915	116920725	116916882	116934874	116930807	123467359	116930016	116920736	116929460	116920685	116925961	116916749	116933989	116931359	116921419	116927084	116933805	116933140	116925579	116920719	116920722	116931096	116925674	123470108	116920720	116925676	116927397	116930636	116916748	116922898	116934612	116922179	116916674
GO:0003743	translation initiation factor activity	79	0.404642	1.93557	9.12235e-05	0.00274192	0.00243903	4915	tags=52%	list=33%	signal=35%	123466527	116920217	116931945	116920060	116925509	116925850	116917966	116930408	116925926	116928144	116922991	116925606	116925907	123467046	116927369	116931001	116931049	116925548	116928815	116919463	116922075	116916418	116917749	116921453	116921483	116917404	116919853	116918847	116929957	116916468	116921254	116925039	116917896	116927916	116915774	116917922	116920681	116920757
GO:0005615	extracellular space	167	0.329837	1.80259	0.000110687	0.00323453	0.00287723	2317	tags=34%	list=15%	signal=29%	116932915	116917149	116931741	116931742	116915403	116932412	116931764	116932320	116932317	116931751	116932615	116931747	116931758	116931740	116927417	116931754	123466562	116931761	116932093	116919182	123477060	116926043	116917372	116932913	116920779	116919999	116921094	116920791	116931762	116927007	116915633	116917029	116931038	116931755	116917249	123470747	116915634	116936070
GO:0006508	proteolysis	400	-0.238773	-1.53143	0.000133727	0.00380219	0.00338217	3274	tags=31%	list=22%	signal=25%	116925849	116921715	116921412	116930685	116918330	116916740	123470645	116925710	116927937	116929039	116922922	116926392	116928952	116930971	123470992	116927199	116929042	116925600	116919996	116918686	116924519	116916741	116921261	116921413	116936516	116922915	116916657	116920005	116928362	116920725	116916882	116925412	116934874	116919025	116930807	116920859	123467359	116932657
GO:0004674	protein serine/threonine kinase activity	147	-0.313933	-1.7765	0.000161508	0.00447122	0.0039773	3343	tags=35%	list=22%	signal=28%	116925588	123476136	116920219	123473868	116918501	116929807	116917326	116922978	116918682	116923590	123468654	116919404	123476781	116933483	116925406	116928533	123473961	116929446	116922990	116936145	116919734	116926286	116919760	116929532	116922996	116936526	116936488	116918436	116918324	116935392	116922447	116932343	116922544	116933818	116933765	123474533	123474773	116918425
GO:0008061	chitin binding	95	-0.350852	-1.81614	0.000231525	0.00624523	0.00555535	1667	tags=31%	list=11%	signal=27%	116920685	116931989	116926926	116926017	116927084	116917076	116927060	116917529	116932110	116923771	116927819	123470541	123476838	116917077	116919703	116936025	116935806	116917534	116921305	116917843	116927633	116916364	116917075	123476027	116925261	116923226	116926424	116925336	116931903
GO:0036065	fucosylation	51	0.444174	1.93431	0.000360873	0.00949095	0.00844252	4706	tags=55%	list=31%	signal=38%	116927095	116920951	116919442	116924078	116916776	116932908	116926018	123466441	116917279	116934728	116925990	116935976	116920930	116928157	116923805	116921663	116925993	116934720	116918976	116922930	116921107	116929405	116928015	116928159	116922928	116922934	116918975	116920082
GO:0008417	fucosyltransferase activity	50	0.438913	1.89437	0.00040784	0.0104646	0.00930858	4706	tags=54%	list=31%	signal=37%	116927095	116920951	116919442	116924078	116916776	116932908	116926018	123466441	116917279	116934728	116925990	116935976	116920930	116928157	116923805	116921663	116925993	116934720	116918976	116922930	116921107	116928015	116928159	116922928	116922934	116918975	116920082
GO:0005198	structural molecule activity	14	0.686882	2.08483	0.000435103	0.0108983	0.0096944	4222	tags=93%	list=28%	signal=67%	116928279	116935111	116931560	116915877	116919627	116921837	116931877	116925632	116917854	116920316	123475342	116919844	116916619
GO:0030198	extracellular matrix organization	39	0.476986	1.98118	0.000469446	0.011199	0.00996188	1854	tags=41%	list=12%	signal=36%	116917149	116915641	116915403	123466466	116925569	116919182	116926043	116920779	116920791	116915631	116915634	116915621	116919215	116915627	116935346	116932663
GO:0005852	eukaryotic translation initiation factor 3 complex	12	0.699869	2.04113	0.000479044	0.011199	0.00996188	4519	tags=92%	list=30%	signal=64%	116925850	116928144	116925606	116927369	116925548	116919463	116922075	116921453	116925039	116920681	116920757
GO:0008194	UDP-glycosyltransferase activity	9	0.767012	2.03491	0.000468592	0.011199	0.00996188	3488	tags=89%	list=23%	signal=68%	116925429	116923847	123472239	116928071	116923819	116923991	116931535	116923646
GO:0004484	mRNA guanylyltransferase activity	5	-0.859371	-1.87602	0.000634349	0.0145073	0.0129047	383	tags=100%	list=3%	signal=97%	116934547	123470576	116919835	123468033
GO:0001732	formation of cytoplasmic translation initiation complex	14	0.673739	2.04494	0.000733881	0.0156999	0.0139656	4915	tags=93%	list=33%	signal=63%	116925850	116925926	116928144	116925606	116927369	116925548	116919463	116922075	116921453	116925039	116920681	116920757	116918660
GO:0016282	eukaryotic 43S preinitiation complex	14	0.673739	2.04494	0.000733881	0.0156999	0.0139656	4915	tags=93%	list=33%	signal=63%	116925850	116925926	116928144	116925606	116927369	116925548	116919463	116922075	116921453	116925039	116920681	116920757	116918660
GO:0033290	eukaryotic 48S preinitiation complex	14	0.673739	2.04494	0.000733881	0.0156999	0.0139656	4915	tags=93%	list=33%	signal=63%	116925850	116925926	116928144	116925606	116927369	116925548	116919463	116922075	116921453	116925039	116920681	116920757	116918660
GO:0008299	isoprenoid biosynthetic process	10	0.711044	1.96559	0.000746194	0.0156999	0.0139656	2394	tags=70%	list=16%	signal=59%	116931688	116915741	116915733	116936610	123466396	116932286	116922955
GO:0006468	protein phosphorylation	275	-0.246206	-1.52709	0.00104741	0.0216053	0.0192187	3277	tags=29%	list=22%	signal=23%	123476136	116920219	123473868	116917985	116933596	116918501	116929807	116917047	116933924	116917326	116922978	116918682	116923590	116930435	116936581	123470272	123468654	116919404	123476781	116916657	123474709	116933483	116925406	116928533	123473961	116925847	116929678	116919260	116929446	116932107	116922990	116936145	116919734	116932751	116919760	116929532	116919685	116922333
GO:0007218	neuropeptide signaling pathway	35	-0.468954	-1.93101	0.00107329	0.0217135	0.0193149	2787	tags=49%	list=19%	signal=40%	116920872	116928259	116916658	116918345	116932051	116917097	116936683	116931423	116915686	116918037	116926905	116915689	116915536	116931419	116915537	116916526	116915538
GO:0004556	alpha-amylase activity	6	-0.817469	-1.89502	0.001103	0.0218936	0.0194751	1221	tags=67%	list=8%	signal=61%	116935000	116932150	116920524	116925876
GO:0022857	transmembrane transporter activity	121	-0.290276	-1.58551	0.00130818	0.0253462	0.0225463	2246	tags=32%	list=15%	signal=28%	116918083	116922471	116931433	116924767	116928520	116917924	116924775	116924759	116923474	116928434	116925378	116929834	116931436	116926989	116915872	116919099	116930866	123472318	116922473	116919199	116922002	116915922	116922888	116928787	116930952	116932689	116932687	116924852	116919828	116932534	116931072	116925418	116925717	116929804	116929440	116924309	116932535	116928788
GO:0005102	signaling receptor binding	20	0.554771	1.91761	0.00134922	0.0253462	0.0225463	3454	tags=50%	list=23%	signal=39%	116915929	116933903	116932414	116920856	116929137	116921001	116919359	116925391	123470273	116917706
GO:0006094	gluconeogenesis	9	-0.740971	-1.97592	0.00132856	0.0253462	0.0225463	1788	tags=89%	list=12%	signal=78%	116918945	116915967	116925370	116916735	116935238	116935216	116935247	116929191
GO:0000139	Golgi membrane	96	0.337592	1.67742	0.00149951	0.0276752	0.024618	4161	tags=45%	list=28%	signal=33%	116916560	116926411	116929239	116927721	116925854	116921206	116921002	116935951	116928418	116931560	116923798	123471529	116918915	116915877	116919627	116915908	123471507	116922567	116925632	116932804	116925585	116918816	116921496	116921659	116932126	116921760	116933910	116916017	116926903	116915673	123475342	116934393	116936054	116916913	116915423	116926322	116919537	116927006
GO:0016055	Wnt signaling pathway	24	0.528897	1.89586	0.00168976	0.0306487	0.027263	5632	tags=75%	list=37%	signal=47%	116915929	116933903	116920856	116929137	116921001	116919359	116925391	116931944	116917635	116928842	123467045	116920129	116929062	116924324	116921733	116925389	116927777	116929407
GO:0006811	ion transport	17	0.591995	1.93329	0.00176575	0.0314843	0.0280063	3440	tags=71%	list=23%	signal=55%	116925549	116931864	116916022	116922191	116930521	116916025	116916023	116917969	116917968	116922190	116932711	116929909
GO:0030154	cell differentiation	41	0.447108	1.88204	0.00201594	0.0353461	0.0314416	4806	tags=59%	list=32%	signal=40%	116923251	116928245	116916974	116930267	116920170	116916224	116916920	116923422	116924082	116931913	116927631	116929137	116936154	116925792	116921359	116932782	116931205	116916626	116916186	116930128	116929368	116927002	116930943	116915687
GO:0032543	mitochondrial translation	13	0.657901	1.95765	0.0023385	0.0403295	0.0358744	2949	tags=62%	list=20%	signal=50%	123472548	123471499	116930522	116917405	116921914	116922129	116915432	116925213
GO:0032580	Golgi cisterna membrane	61	0.375868	1.69726	0.00238363	0.040381	0.0359202	4706	tags=51%	list=31%	signal=35%	116927095	116920951	116919442	116924078	116932908	116926018	123466441	116932720	116917279	116934728	116925990	116935976	116920930	116928157	116923805	116921663	116925993	116934720	116925517	116918976	116922930	116921107	116929405	116927006	116928015	116928159	116927482	116922928	116922934	116918975	116920082
GO:0006370	7-methylguanosine mRNA capping	8	-0.755329	-1.93787	0.00241825	0.040381	0.0359202	383	tags=75%	list=3%	signal=73%	116929684	116936452	116934547	123470576	116919835	123468033
GO:0005576	extracellular region	259	-0.239374	-1.4717	0.00292447	0.0480709	0.0427607	1677	tags=22%	list=11%	signal=20%	116928119	116920685	116927645	116931989	116924006	116926926	116917961	116917097	116927084	116917076	116927060	116917991	116917529	116927696	116927454	116925294	116916275	116927201	116932110	116919118	116926336	116923771	116927819	116930636	116933138	116921647	123470541	123476838	116917077	116922605	116929404	123467394	116919703	116936025	116919806	116935806	116932060	116917534
[truncated: 138 more columns]

## Sheet: GSEA_uni_enrich_FLU_L
Table S4. Over-representation analysis, GSEA. Table reports the over-represented Gene Set pathways in the list of expressed genes of the group FLU-L. For each GO term: GO ID, GO description, set Size, the enrichment score, NES value, P-values were adjusted by using the Benjamini-Hochberg (BH) procedure, the rank, the leading edge and the list of genes belonging the the GO.
ID	GO descritpion	setSize	enrichmentScore	NES	pvalue	p.adjust	qvalues	rank	leading_edge			core_enrichment
GO:0006508	proteolysis	400	-0.33522	-2.13356	1e-10	9.56364e-09	7.42584e-09	4190	tags=46%	list=28%	signal=34%	116920276	123470992	116931735	116919139	116925679	116918330	116920005	116916705	116935401	116920719	116924614	116925423	116932988	123472675	116929042	116922098	116916202	116921419	116930807	116920007	116926245	116918686	116927937	116922814	116934608	116930016	116934306	116928793	116928904	116936557	116917831	116936650	116921416	116924205	116925681	116920008	116923628	116934679
GO:0003677	DNA binding	385	0.318827	2.16223	1e-10	9.56364e-09	7.42584e-09	4129	tags=41%	list=27%	signal=30%	116918153	116921584	116920873	123467779	123466461	116916747	116919874	116921922	116921923	116919054	116931129	116916224	116927909	116922482	116929423	123471537	116917109	116936737	116918147	116924898	116916448	116927783	116923793	116936619	116917195	116919946	116923200	116923244	116927376	116915786	116929464	116925494	116920881	116922931	116929457	116918606	116922781	116924445
GO:0005576	extracellular region	259	-0.37026	-2.22394	1e-10	9.56364e-09	7.42584e-09	2946	tags=39%	list=20%	signal=32%	116928119	116927201	116916875	116917080	116925285	116919806	116923227	116928120	116921556	116925252	116917962	116916027	116924723	123470541	116917078	116917536	116932920	116929039	116927199	116915623	116934229	116922605	116927219	116921123	116925286	116917961	116930719	116927110	116915750	116924619	116920369	116928435	116922772	116929721	116928432	116929404	116925900	116917075
GO:0042302	structural constituent of cuticle	253	0.502459	3.26428	1e-10	9.56364e-09	7.42584e-09	1291	tags=46%	list=9%	signal=43%	116921321	123466512	123467600	116915455	116934180	123477078	116921968	123474312	116931581	123476975	116929328	116921328	116921967	116931607	116935003	116927824	116934345	116921326	116931374	123466459	123469995	116931595	116929291	116932100	116916770	123476990	123476983	116935242	123475952	116932593	116931597	116923009	116915478	116915467	116921380	123469967	116927823	123476980
GO:0007186	G protein-coupled receptor signaling pathway	146	-0.466639	-2.5799	1e-10	9.56364e-09	7.42584e-09	3736	tags=48%	list=25%	signal=36%	116929056	116925916	116928295	116931186	116921168	116919705	116932039	116932823	116923854	116928762	116916137	116929205	116916620	116929638	116932048	116926213	116931541	116927267	116921485	116923625	116927609	116932091	116927348	116923775	116917046	116932041	116917099	116918228	116920905	116918259	116924200	116936310	116920203	116921647	116926310	116927062	116935354	116918138
GO:0003735	structural constituent of ribosome	121	0.675991	3.84287	1e-10	9.56364e-09	7.42584e-09	3805	tags=83%	list=25%	signal=63%	116927864	116919858	116923709	116917697	116918265	116930409	123471445	116926009	116919186	116921889	123473730	116920742	116917405	116919498	116927742	116921881	116925289	116927778	116923022	116929132	116917671	116916968	116930198	116916002	116930166	116930438	116934703	116919271	116922028	116921844	116926678	123472568	116917116	116929729	116921164	116926205	116932108	116929355
GO:0005840	ribosome	114	0.657185	3.68052	1e-10	9.56364e-09	7.42584e-09	3805	tags=81%	list=25%	signal=61%	116919858	116923709	116917697	116919207	116919526	116918265	116930409	116926009	116919186	116923726	123473730	116920742	116917405	116919498	116927742	116925289	116927778	116922129	116919462	116919539	123471499	116923022	116921962	116917671	116928006	116930198	123470507	116916002	116930166	116930438	116919271	116922028	123470759	116916491	123472568	116917116	116921164	116926205
GO:0006412	translation	113	0.657502	3.67439	1e-10	9.56364e-09	7.42584e-09	3805	tags=81%	list=25%	signal=61%	116919858	116917697	116918265	116930409	123471445	116926009	116919186	116921889	123473730	116920742	116919498	116927742	116915742	116927778	116923022	116921962	116929132	116917671	116916968	116930198	116916002	116930166	116934703	116919271	116922028	116921844	123470759	116926678	123472568	116917116	116921164	116926205	116932108	116929355	116917168	116928617	116931558	123474390
GO:0031012	extracellular matrix	98	0.556812	3.01762	1e-10	9.56364e-09	7.42584e-09	1291	tags=49%	list=9%	signal=45%	116934180	116929328	116935003	116921326	116932100	116916770	123476983	116935242	123476980	116932827	116917149	123471125	116931605	116931603	116931584	116931591	116920761	116929264	116928307	116920779	123476981	116934176	116934178	116921325	123476987	116921634	116931596	116931592	123476984	116921324	123467039	116934270	123467043	116932099	116930991	116934182	116930033	116915627
GO:0004521	endoribonuclease activity	77	-0.582924	-2.8512	1e-10	9.56364e-09	7.42584e-09	2810	tags=64%	list=19%	signal=52%	123474533	116931707	116915739	123473961	116916313	116917931	116936469	116923724	123466434	116919404	123476136	116929147	116920350	123474775	116918814	116934908	123473815	116918501	116918436	116933765	116916573	116936145	116918682	123473822	123476781	116920196	116917140	116921395	116935392	123468654	116935378	123471415	116933818	116929807	116918425	116929215	123470975	116929204
GO:0030968	endoplasmic reticulum unfolded protein response	64	-0.603975	-2.8204	1e-10	9.56364e-09	7.42584e-09	3347	tags=66%	list=22%	signal=51%	123474533	116931707	116915739	123473961	116936469	116923724	116919404	123476136	116920350	123474775	116918814	116934908	123473815	116918501	116918436	116933765	116916573	116936145	116918682	123473822	123476781	116920196	116917140	116921395	116935392	123468654	116935378	123471415	116933818	116929807	123470975	116929204	116936488	116936426	116926289	116921044	116918324	116922316
GO:0005730	nucleolus	88	0.50526	2.68946	1.54799e-10	1.35707e-08	1.05372e-08	6330	tags=81%	list=42%	signal=47%	116919649	116923364	116932212	116917942	116932203	116932115	116916989	116926163	116918247	116920479	116929852	116925816	116931392	116924012	116918835	116917566	116924367	116922275	116931125	116924606	123470127	116928759	116921977	116923254	116929973	116924202	116936635	116936470	116931593	116927347	116921899	116926323	116931723	116924067	123470389	116923551	116922799	116929454
GO:0004930	G protein-coupled receptor activity	118	-0.470306	-2.51585	1.68701e-10	1.36518e-08	1.06002e-08	3736	tags=48%	list=25%	signal=37%	116929056	116925916	116931186	116919705	116932823	116923854	116928762	116916137	116929205	116916620	116932048	116926213	116931541	116927267	116921485	116927609	116932091	116927348	116917046	116917099	116918228	116920905	116918259	116924200	116936310	116920203	116926310	116927062	116935354	116918138	116923399	116927820	116926338	116915896	116917389	116926304	116916640	116925693
GO:0055085	transmembrane transport	259	-0.350113	-2.10293	1.31298e-09	8.82594e-08	6.85304e-08	4191	tags=42%	list=28%	signal=31%	123471448	116920252	116925735	116929436	116922311	116919297	116928434	116935683	116922888	116919099	116915394	116918828	116922510	116924589	116922191	116924056	116925248	116922884	116924119	116929370	116923474	116921875	116919671	116921744	116928794	116934114	116928789	116927070	116929390	116929945	116932689	116926503	116932534	116923922	116932001	116923532	116922894	116928791
GO:0004252	serine-type endopeptidase activity	149	-0.425105	-2.36619	1.42624e-09	8.82594e-08	6.85304e-08	3743	tags=49%	list=25%	signal=37%	116921419	116930807	116926245	116918686	116927937	116922814	116934608	116930016	116921416	116925681	116934679	116922915	116930628	116933989	116920910	116923227	116916741	116929467	116921556	123472206	116916752	116920909	116927110	116922179	116921261	116916674	116916882	116922977	116924862	116934874	116930636	116927084	116929460	116920722	116929074	116934100	116916740	116931359
GO:0004674	protein serine/threonine kinase activity	147	-0.429932	-2.38323	1.37236e-09	8.82594e-08	6.85304e-08	3469	tags=48%	list=23%	signal=38%	116931523	116927465	116923984	123474533	116931707	116915739	116925869	123473961	116915338	116931739	116936469	116923724	123466434	116919404	123476136	123472516	116919737	116929147	116920350	123474775	116918814	116930124	116934908	123473815	116918501	116918436	116928533	116922996	116917326	116933765	116916573	116915781	116936145	116918682	123477598	123473822	116922024	123476781
GO:0008061	chitin binding	95	-0.482204	-2.47232	1.32914e-09	8.82594e-08	6.85304e-08	2395	tags=44%	list=16%	signal=37%	123470541	116917078	116917536	116932920	116934229	116927110	116915750	116925900	116917075	116919596	116915299	116927084	116930646	116924357	116931989	116919847	116919851	116926926	116917529	116924361	116936025	116917539	116917206	116923770	116917077	116923226	123476838	116917843	116929843	116917534	116917393	116923771	116932110	116916364	116919703	116921305	116925261	116927819
GO:0007218	neuropeptide signaling pathway	35	-0.669864	-2.76189	1.84489e-09	1.07823e-07	8.37212e-08	2881	tags=66%	list=19%	signal=53%	116915536	116925865	116915538	116925445	116929851	116928259	116916658	116920369	123472306	116915537	116936216	116924778	116925730	116918037	116926905	116915689	116932717	116923448	116918345	116931423	116916526	116917097	116931419
GO:0003723	RNA binding	269	0.320808	2.09968	3.42584e-09	1.89683e-07	1.47283e-07	5058	tags=49%	list=34%	signal=33%	116924955	116922197	116917927	116925068	116920061	116916142	116924293	116916742	116928773	116919094	116933961	116916709	116928862	116919908	116916389	116923645	116922994	116923022	116929132	116916968	116933050	116924220	116916726	116926499	116930018	116919271	123475522	116924911	116933015	116931670	123470606	116917942	116932203	123475450	116927139	123474390	116920915	116925614
GO:0090502	RNA phosphodiester bond hydrolysis endonucleolytic	99	-0.46121	-2.39539	5.35218e-09	2.81525e-07	2.18594e-07	3347	tags=52%	list=22%	signal=40%	123474533	116931707	116915739	116918282	123473961	116916313	116917931	116936469	116923724	123466434	116919404	123476136	116929147	116920350	123474775	116918814	116934908	123473815	116918501	116918436	116933765	116916573	116936145	116918682	123473822	123476781	116920196	116917140	116921395	116935392	123468654	116935378	123471415	116933818	116929807	116918425	116929215	123470975
GO:0006468	protein phosphorylation	275	-0.33917	-2.05127	7.30336e-09	3.65864e-07	2.84081e-07	2810	tags=35%	list=19%	signal=29%	123473961	116925788	116926511	116921865	116915338	116918284	116931739	116917026	116936469	116919685	116929441	116923724	123466434	116916540	116919404	123476136	116917155	123472516	116919737	116933596	116929678	116929147	116920350	116931562	123474775	116917468	116917766	116922693	116918814	116930124	116934908	123473815	116918501	116919756	116918436	116928533	116922996	116934659
GO:0022857	transmembrane transporter activity	121	-0.419581	-2.25052	5.55351e-08	2.65559e-06	2.06197e-06	4032	tags=49%	list=27%	signal=36%	116922311	116919297	116928434	116935683	116922888	116919099	116918828	116922510	116924589	116924056	116925248	116922884	116924119	116923474	116921875	116921744	116928789	116927070	116932689	116919285	116932534	116928791	116915922	116915925	116924171	116926989	116924759	116922473	116922002	116918827	116919199	116922821	116931071	116918083	116933928	116930866	116928787	116916080
GO:0009881	photoreceptor activity	24	-0.714272	-2.65828	6.01559e-08	2.75148e-06	2.13643e-06	895	tags=54%	list=6%	signal=51%	116915896	116925693	116917287	123466464	116928462	116929200	116929201	116929202	116918760	116933872	116929203	116932071	123474755
GO:0051301	cell division	51	0.52853	2.51998	2.39222e-07	1.04859e-05	8.14194e-06	5184	tags=73%	list=34%	signal=48%	116921118	116935674	116930931	116925626	116927636	116917233	116925536	116926859	116923501	116924768	123475536	116928854	116930145	116923541	116919879	116918442	116929709	116917957	116931899	116917008	116919611	116915658	116918172	116932080	116916166	116935583	116930066	116935266	116915884	116916927	116924504	116926426	116928870	116925526	116927036	116927625	123477485
GO:0003743	translation initiation factor activity	79	0.449095	2.34551	3.15413e-07	1.32726e-05	1.03057e-05	4384	tags=52%	list=29%	signal=37%	123466527	116932029	116920060	116925850	116925926	116917966	116927916	116930408	116925509	116927369	116931049	116931945	116917404	116928144	116922075	116919463	116929957	116931001	116921254	116916418	116920757	116929121	116918660	116915774	116921453	116917749	116919853	116928815	116917896	116920217	116920681	116917238	116921806	116921242	116921557	116927612	116918847	116929711
GO:0006457	protein folding	49	0.534305	2.52704	3.47585e-07	1.38473e-05	1.07519e-05	4062	tags=71%	list=27%	signal=52%	116928859	116936347	116922586	116915743	116919799	116922181	116928861	123466758	116923026	116936599	116919151	116917160	116923760	116919827	116930989	116915392	123469843	116916774	116936393	116931677	116928813	116918000	116917549	123469446	116926311	116929808	116930626	116921403	116918177	116929119	116921234	116922902	116915902	116928130	116931268
GO:0007602	phototransduction	27	-0.670157	-2.57501	3.55396e-07	1.38473e-05	1.07519e-05	895	tags=52%	list=6%	signal=49%	116915896	116925693	116917287	116919253	123466464	116928462	116929200	116929201	116929202	116918760	116933872	116929203	116932071	123474755
GO:0000398	mRNA splicing via spliceosome	45	0.543146	2.51607	5.47004e-07	2.05517e-05	1.59577e-05	4389	tags=69%	list=29%	signal=49%	116924439	116936406	116931031	116919837	116917764	116936554	116930018	116924911	116921996	116929450	116916700	116926337	116919098	116926272	116924966	116928310	116917289	116923570	116916163	116918430	116921827	116915352	116922842	116918832	116919577	116928935	116928623	116918255	116915921	116916743	116921317
GO:0009584	detection of visible light	19	-0.727763	-2.50963	6.4407e-07	2.33642e-05	1.81415e-05	688	tags=84%	list=5%	signal=80%	116932039	116929205	116932048	116932041	116925693	116917287	123466464	116928462	116929200	116929201	116929202	116918760	116933872	116929203	116932071	123474755
GO:0005886	plasma membrane	274	-0.314926	-1.90211	8.26651e-07	2.84062e-05	2.20564e-05	3924	tags=38%	list=26%	signal=29%	116916274	116932677	116921393	116924617	116925920	116928295	116931864	116916391	116929690	116932676	116921168	116919705	116935275	116923854	116918746	116932352	116922859	116932530	116919528	116918009	116931967	116936401	116929638	116929649	116930896	116922180	116925774	116917027	116916987	116918062	116927370	116923494	116919025	116928070	116918667	116934069	116932171	116931144
GO:0005681	spliceosomal complex	37	0.576896	2.53021	8.37065e-07	2.84062e-05	2.20564e-05	4019	tags=68%	list=27%	signal=50%	116924955	116922197	116936406	116931031	116928862	116933050	116916756	116936554	116930018	116919827	116924911	116928341	116930189	116916700	116926337	116931222	116915658	116921827	116928389	116922529	116916698	116919577	116928935	116921985	116928623
GO:0005789	endoplasmic reticulum membrane	118	0.382216	2.16006	1.02106e-06	3.35673e-05	2.60638e-05	3847	tags=47%	list=26%	signal=35%	116934062	116917737	116918417	116928842	116930617	116916159	116930588	116926253	116924229	116926733	116934090	116930895	116917298	116929048	116932521	116926063	116915856	116929539	116916763	116917259	116916497	116927477	116935123	116919616	123471513	116916414	116919276	123475613	116929221	116931931	116921642	116924944	116921145	116924062	116918024	116919149	123466536	116930011
GO:0016887	ATP hydrolysis activity	157	0.348536	2.07967	1.17919e-06	3.4745e-05	2.69783e-05	5788	tags=60%	list=38%	signal=37%	116932338	116936347	116917686	116922586	116919799	123473824	116929464	116919837	116925842	116923901	116917668	116927321	116931945	116930872	116915837	116932854	116928797	116925340	116930927	116933952	116928734	116917957	116936742	116932196	116926478	116919853	116928813	116918000	116917028	116917549	116930335	116930973	116926429	116919892	116926311	116918264	116917225	116924752
GO:0005975	carbohydrate metabolic process	113	-0.411268	-2.17721	1.13775e-06	3.4745e-05	2.69783e-05	2727	tags=40%	list=18%	signal=33%	116925562	116929149	116926088	123469466	116927705	116931859	116924264	116922574	116919596	116930843	116934911	116932146	116916363	116919006	116935000	116923912	116924357	116926494	116925280	116916714	116931989	116919847	116935235	116930697	116919851	116922786	116930844	116915920	116932150	116916653	116933911	116936025	116925432	116917694	116916081	116925876	116925434	123476838
GO:0016192	vesicle-mediated transport	74	0.448672	2.31709	1.18899e-06	3.4745e-05	2.69783e-05	3511	tags=43%	list=23%	signal=33%	116920112	116921837	116925632	116931560	116918372	116915877	116927775	116933486	116926404	116916619	116932126	116931221	116921668	116919056	116926510	116927166	116920013	116936617	116929420	116924853	116930612	116924871	116916014	116916542	116916373	116915477	116931904	123471542	116919948	116918500	116922365	116923016
GO:0007601	visual perception	30	-0.62483	-2.49393	1.11984e-06	3.4745e-05	2.69783e-05	895	tags=63%	list=6%	signal=60%	116929205	116932048	116916540	116932041	116915896	116925693	116917287	123466464	116928462	116929200	116917955	116929201	116929202	116915436	116918760	116933872	116929203	116932071	123474755
GO:0007049	cell cycle	45	0.529508	2.45289	1.60532e-06	4.56432e-05	3.54404e-05	5184	tags=78%	list=34%	signal=51%	116921118	116932577	116930931	116925626	116927636	123473824	116917233	116925536	116933206	116928738	116924768	116932854	116933127	116919879	116919165	116929628	116931899	116924321	116915658	116918172	116916166	116927951	116935583	116924764	116919374	116924005	116919527	116930066	116918249	116924299	116925526	116927036	116918221	116927625	123477485
GO:0006886	intracellular protein transport	89	0.419114	2.23379	1.82323e-06	5.04747e-05	3.91919e-05	3088	tags=42%	list=20%	signal=33%	116929279	116920112	116921837	116915856	116925632	116931560	116925580	116916763	116918372	116915877	116936476	116933486	116930875	116916619	116919944	123475613	116929221	116926510	116930189	116936026	116924833	116926665	116917531	116930208	116923508	116919149	116929420	116919850	116930612	116924871	116916014	116916542	116927905	116934298	116919219	116926294	123471542
GO:0004553	hydrolase activity hydrolyzing O-glycosyl compounds	43	-0.544266	-2.35848	2.04648e-06	5.52026e-05	4.28629e-05	1135	tags=44%	list=8%	signal=41%	116924357	116925280	116916714	116931989	116919847	116917285	116919851	116930844	116936025	116925432	116917694	116916081	116925434	123476838	116929843	116932110	116922457	116927633	116929160
GO:0017038	protein import	21	-0.690777	-2.44363	2.18103e-06	5.7361e-05	4.45389e-05	3394	tags=76%	list=23%	signal=59%	116927028	116927893	123474632	116934461	116936036	116927335	116927026	116927698	116934018	116930725	123466549	116933236	116930729	116927885	123474730	116926799
GO:1990604	IRE1-TRAF2-ASK1 complex	25	-0.637059	-2.38705	3.04014e-06	7.61484e-05	5.91266e-05	4606	tags=80%	list=31%	signal=56%	116933483	116933819	116929446	123474773	123474533	116915739	123473961	116936469	123466434	116929147	123474775	116934908	123471415	116933818	116918425	116929204	116936426	116922316	116924698	116920219
GO:0071482	cellular response to light stimulus	19	-0.701987	-2.42075	2.98963e-06	7.61484e-05	5.91266e-05	688	tags=79%	list=5%	signal=75%	116932039	116929205	116932048	116932041	116925693	116917287	123466464	116928462	116929200	116929201	116929202	116933872	116929203	116932071	123474755
GO:0034622	protein-containing complex assembly	140	0.349885	2.04638	3.34747e-06	8.18962e-05	6.35896e-05	4630	tags=48%	list=31%	signal=33%	116924955	123466461	116916747	116922056	116935192	116922197	116932029	123477488	116925850	116931544	116925926	116927376	123471445	116919497	116919856	116927369	116926514	116928352	116915762	116924693	116928144	116925296	116922075	116919463	116932735	116917126	116919117	116930423	116924644	123476950	116918442	116922172	116933652	116932709	116916701	116923739	116920757	116918660
GO:0004556	alpha-amylase activity	6	-0.923695	-2.17983	3.46308e-06	8.27991e-05	6.42907e-05	1156	tags=100%	list=8%	signal=92%	116915920	116932150	116925876	116920524	116918471
GO:0006281	DNA repair	65	0.449618	2.24994	5.23354e-06	0.000122349	9.49995e-05	5446	tags=57%	list=36%	signal=37%	116916448	116925842	116919638	116930257	116915762	116921987	116918003	116922273	116917921	116916700	116936387	116925112	116933427	116917474	116915930	116918926	116924963	116925583	116925565	116916595	116931252	116934594	116916233	116919538	116928052	116931066	116932728	116924368	116917953	116924636	116919130	116926489	116926734	116924903	116915637	116917471	116919126
GO:0035556	intracellular signal transduction	116	-0.376498	-2.00447	5.56112e-06	0.000124475	9.66502e-05	4609	tags=53%	list=31%	signal=37%	116928830	116919258	116917015	116915962	116923360	116928042	116924686	116922611	123469417	116925262	116929743	116919260	116927712	116930207	116936620	116936462	116926295	116933031	116925499	116924336	116924234	116918415	116929071	116916985	116928456	116934304	116918284	116918866	116928319	116923625	116922798	116929678	116928272	116922693	116921753	116930124	116919756	123477399
GO:0018298	protein-chromophore linkage	30	-0.600916	-2.39848	5.49523e-06	0.000124475	9.66502e-05	895	tags=43%	list=6%	signal=41%	116915896	116925693	116917287	123466464	116928462	116929200	116929201	116929202	116918760	116933872	116929203	116932071	123474755
GO:0006605	protein targeting	26	-0.610107	-2.31226	8.99073e-06	0.000197047	0.000153	3394	tags=65%	list=23%	signal=51%	116927028	116927893	123474632	116934461	116936036	116927335	116927026	116927698	116934018	116930725	123466549	116933236	116926810	116930729	116927885	123474730	116926799
GO:0015935	small ribosomal subunit	12	0.773322	2.41973	9.38902e-06	0.000201576	0.000156517	2907	tags=83%	list=19%	signal=67%	116917419	116916968	116934703	116929355	116920915	116927664	116927665	116931150	116934987	116932199
GO:0006357	regulation of transcription by RNA polymerase II	238	0.274818	1.75966	2.11911e-05	0.000442073	0.000343255	4107	tags=39%	list=27%	signal=29%	116918153	116916136	116921584	116919087	116916223	116920873	116920170	116919874	116928852	116925506	116919054	116917048	116916224	116922482	116917109	116936737	116928538	116923793	116917195	116919946	116932986	116923200	116930267	116923244	116922007	116922931	116919092	116926064	116917240	116917995	116918706	116919431	116919636	116931255	116926298	116923199	116915895	116927723
GO:0005198	structural molecule activity	14	0.726736	2.40584	2.14313e-05	0.000442073	0.000343255	1646	tags=57%	list=11%	signal=51%	116921837	116925632	116931560	116920316	116915877	116916619	116919627	116928279
GO:0000502	proteasome complex	19	0.675315	2.50008	2.22467e-05	0.000450067	0.000349462	3497	tags=79%	list=23%	signal=61%	116921582	116917575	116931544	116918059	116925812	116922172	116936742	116923363	116930335	116930973	116919892	116918264	116916478	116928801	116921578
GO:0005739	mitochondrion	112	0.355521	1.98013	2.82215e-05	0.00056017	0.000434953	3407	tags=40%	list=23%	signal=31%	116919858	116919526	116919722	116930409	116919856	116917405	116923149	116927321	116926292	116919539	116927561	116928006	116930438	116925296	116925213	116921750	116919204	116932735	116917126	116915432	116932115	116925310	116931058	116930400	116931138	116927428	116921914	116919880	116921129	116920783	116919147	116916134	116916542	116931652	116929058	116932811	116923242	116928056
GO:0004181	metallocarboxypeptidase activity	34	-0.545989	-2.24404	3.67036e-05	0.000715041	0.000555205	3438	tags=56%	list=23%	signal=43%	116928904	116924205	116919460	116922922	123472169	116922809	123475332	123467602	116919902	123470645	116925412	116925273	116928850	116922706	116927939	116922709	116925405	116927454	116925903
GO:0070059	intrinsic apoptotic signaling pathway in response to endoplasmic reticulum stress	25	-0.583853	-2.18769	5.21335e-05	0.000997171	0.00077427	4606	tags=76%	list=31%	signal=53%	116933483	116933819	116929446	123474773	123474533	116915739	123473961	116936469	123466434	116929147	123474775	123471415	116933818	116918425	116929204	116936426	116922316	116924698	116920219
GO:0009897	external side of plasma membrane	20	-0.628434	-2.18064	6.65038e-05	0.00124932	0.000970055	1945	tags=60%	list=13%	signal=52%	116933356	116920353	116927654	116932531	116926587	116933355	116920895	116934333	116925615	116926561	123473879	123473890
GO:0034645	cellular macromolecule biosynthetic process	92	0.355727	1.91259	9.43575e-05	0.00168706	0.00130994	4727	tags=47%	list=31%	signal=32%	116932029	116927783	123469926	116919728	116915786	116920881	123469945	116915761	116929832	116928781	116917118	116933597	116929957	116931001	116918442	116920073	116920825	116921951	116932012	116932196	116916413	116926715	116922670	116934211	116917896	116935151	116929623	116935244	116929262	116916696	116922980	116932728	116918856	116922696	116925075	116921166	116919676	116927170
GO:0071805	potassium ion transmembrane transport	38	-0.489935	-2.05423	9.51152e-05	0.00168706	0.00130994	3478	tags=55%	list=23%	signal=43%	116927640	116927995	116929853	116916210	116931582	116916009	116928928	116919110	116916157	116928070	116934069	116919842	116916676	116931566	116916214	116936400	116927652	116922221	116916197	116929812	116933600
GO:0005121	Toll binding	30	0.534582	2.24416	9.62201e-05	0.00168706	0.00130994	3100	tags=53%	list=21%	signal=42%	116931741	116931754	116932412	116931742	123477060	116931764	116931761	116931747	116931758	116931759	116931755	123466562	116932615	116931750	116931762	116931740
GO:0021556	central nervous system formation	30	0.534582	2.24416	9.62201e-05	0.00168706	0.00130994	3100	tags=53%	list=21%	signal=42%	116931741	116931754	116932412	116931742	123477060	116931764	116931761	116931747	116931758	116931759	116931755	123466562	116932615	116931750	116931762	116931740
GO:0004806	triglyceride lipase activity	19	-0.636711	-2.19565	0.000111855	0.00192904	0.00149783	4868	tags=84%	list=32%	signal=57%	116925254	116925502	116930721	116925257	116931050	116925227	116928119	116925285	116928120	116925252	116925286	116930719	116925251	116916275	116925353	116925154
GO:0015031	protein transport	109	0.335788	1.86987	0.000123272	0.00208182	0.00161646	4481	tags=50%	list=30%	signal=35%	116926253	116926733	116932521	116922567	116925036	116931274	116920316	116923177	116919276	116924916	116919629	116920811	116927715	116919627	116921902	116931077	116923171	116921145	116916017	116924062	116930489	116917783	116925238	116916033	116923175	116925587	116917422	116925705	116923302	116919964	116916373	116930377	116917935	116934393	116919868	116919948	116920986	116921852
GO:0007229	integrin-mediated signaling pathway	29	-0.550572	-2.16382	0.000125133	0.00208182	0.00161646	5354	tags=76%	list=36%	signal=49%	116925388	116936058	116925413	116921088	116932428	116918330	123469974	116927898	116930578	116919293	116916027	116929039	116926166	116934885	116917145	123467648	123477587	116925157	116928811	116918826	116927908	116919136
GO:0019773	proteasome core complex alpha-subunit complex	7	0.844989	2.16969	0.00012665	0.00208182	0.00161646	2341	tags=100%	list=16%	signal=84%	116916791	116930200	116922530	116926006	116930865	116919791	116921460
GO:0003682	chromatin binding	43	0.465679	2.13481	0.000129206	0.00209115	0.0016237	5513	tags=60%	list=37%	signal=38%	116915786	116929464	116919497	116925494	116933288	116933578	116932168	116934895	116928688	116918447	116927202	116919841	116926357	116926202	116921887	116932539	116917581	116929386	116917616	116918048	116934859	116928044	116930849	116927978	116928289	116935206
GO:0001732	formation of cytoplasmic translation initiation complex	14	0.67634	2.239	0.000149667	0.00231544	0.00179786	3017	tags=71%	list=20%	signal=57%	116925850	116925926	116927369	116928144	116922075	116919463	116920757	116918660	116921453	116920681
GO:0016282	eukaryotic 43S preinitiation complex	14	0.67634	2.239	0.000149667	0.00231544	0.00179786	3017	tags=71%	list=20%	signal=57%	116925850	116925926	116927369	116928144	116922075	116919463	116920757	116918660	116921453	116920681
GO:0033290	eukaryotic 48S preinitiation complex	14	0.67634	2.239	0.000149667	0.00231544	0.00179786	3017	tags=71%	list=20%	signal=57%	116925850	116925926	116927369	116928144	116922075	116919463	116920757	116918660	116921453	116920681
GO:0005694	chromosome	29	0.525416	2.19535	0.000168864	0.00257456	0.00199906	5014	tags=66%	list=33%	signal=44%	123473824	116917936	116923901	116931250	123475536	116924228	116927989	116917957	116919841	116915658	116915951	116924931	116931066	116918048	116928870	116936625	116928952	116927215	116917082
GO:0045202	synapse	32	-0.518388	-2.10079	0.000245303	0.00368655	0.00286248	4560	tags=62%	list=30%	signal=44%	116919456	123469345	116925033	116928471	123466250	116929814	116930064	116923730	116921958	116932091	116915972	116922182	116930724	116920890	116920147	116922596	116917436	116930595	116919262	116918560
GO:0032543	mitochondrial translation	13	0.688672	2.19543	0.000251896	0.00373232	0.00289802	2992	tags=62%	list=20%	signal=49%	116917405	116922129	123471499	116925213	116915432	116921914	116930522	123472548
GO:0000981	DNA-binding transcription factor activity RNA polymerase II-specific	138	0.301429	1.76141	0.000265603	0.00388075	0.00301327	4107	tags=42%	list=27%	signal=31%	116916136	116921584	116916223	116920873	116919874	116928852	116925506	116919054	116917048	116916224	116922482	116917109	116936737	116923793	116919946	116923200	116923244	116922931	116929457	116926064	116917240	116918706	116919431	116923199	116915895	116927723	116928560	116923246	116926553	116919776	116918155	116931686	123472506	116923617	116928900	116918028	116921464	116917460
GO:0005737	cytoplasm	549	0.20941	1.46504	0.000272811	0.00392736	0.00304946	4493	tags=38%	list=30%	signal=27%	116920170	116927480	123472234	116918292	116924837	116922059	116930360	116916126	116919207	116920877	116936031	116926009	116931939	116919186	116932156	116927716	116916121	116926397	116925372	116925544	116919094	116927930	116929077	116936621	116916791	116928352	123475387	116936296	116925620	116925536	116932721	123474576	123470595	116926859	116917542	116917884	116928306	116928367
GO:0062129	chitin-based extracellular matrix	110	0.318294	1.77286	0.000276259	0.00392736	0.00304946	1900	tags=35%	list=13%	signal=31%	123466512	123467600	116915455	116921968	123474312	116921967	116931374	123466459	123469995	116923009	116915478	116915467	116921380	123469967	116925776	116915451	116915501	123470206	116920014	123469996	116920016	116915462	116927483	123466265	123470042	123470052	116915479	116915680	116915474	116915500	116915387	116935753	123470209	116915826	116915827	116915470	123470168	116915494
GO:0051238	sequestering of metal ion	6	-0.845025	-1.99418	0.000294775	0.00413471	0.00321046	1834	tags=83%	list=12%	signal=73%	116926204	116926352	123477575	116930716	116926347
GO:0000413	protein peptidyl-prolyl isomerization	34	0.490481	2.10944	0.000310934	0.00424808	0.00329849	4120	tags=59%	list=27%	signal=43%	116928859	116923256	123466758	116918606	116924428	116919151	116924603	116919827	116917543	116915392	116922691	123469843	116922893	116936393	116929480	116919360	116929808	116920721	116926016	123467547
GO:0003755	peptidyl-prolyl cis-trans isomerase activity	34	0.490481	2.10944	0.000310934	0.00424808	0.00329849	4120	tags=59%	list=27%	signal=43%	116928859	116923256	123466758	116918606	116924428	116919151	116924603	116919827	116917543	116915392	116922691	123469843	116922893	116936393	116929480	116919360	116929808	116920721	116926016	123467547
GO:0015293	symporter activity	25	-0.548357	-2.05469	0.000329185	0.00443978	0.00344734	3178	tags=52%	list=21%	signal=41%	116919082	116919671	116929390	116926503	116932001	116915636	116922827	116925158	116918035	116925736	116929053	116919375	116929430
GO:0007165	signal transduction	137	-0.322381	-1.75877	0.000337363	0.00446596	0.00346767	2868	tags=31%	list=19%	signal=25%	116918319	116919806	116926511	116931739	116926121	116932891	116936534	116921133	116936741	116930603	116926290	116930238	116917832	116916387	116925073	116928913	116921182	116927228	116925996	116932358	116929505	116917985	116928731	116919194	116932682	116936374	116921147	116925135	116917183	123474436	116922266	116931046	116930020	116921918	116927203	116928926	116919031	116935034
GO:0005516	calmodulin binding	26	-0.53833	-2.04023	0.000339617	0.00446596	0.00346767	3663	tags=62%	list=24%	signal=47%	116929940	116921551	116929690	116929853	116916009	116928319	116919842	116915697	116925265	116928272	116920215	116934337	116926997	116921658	116932751	116924965
GO:0005829	cytosol	126	0.310735	1.78026	0.00039717	0.0050954	0.00395641	4664	tags=41%	list=31%	signal=29%	116936347	116918021	116932026	116921750	116925057	116926678	116924917	116929450	116926205	116928617	116931558	123474390	116920915	116919117	116919257	116919149	116917783	116919516	116930880	116921129	116934987	116923798	116919850	116928851	116926729	116919786	116920066	123471543	116916777	116929018	116926768	116931836	116920225	116930051	116917558	116930626	116928767	116921352
GO:0005643	nuclear pore	17	0.618145	2.20895	0.000392983	0.0050954	0.00395641	4719	tags=82%	list=31%	signal=57%	116922903	116924796	116920316	116917812	116924916	116931077	116925532	116919964	116925861	116919108	116915806	116923696	116922315	116916459
GO:0046982	protein heterodimerization activity	46	0.437422	2.01745	0.000413361	0.00511595	0.00397236	5249	tags=59%	list=35%	signal=38%	116921922	116921923	123471537	116932029	116923769	116932381	116915762	116917118	116932704	116920073	116917321	116921951	116930899	116917896	116919270	116921557	116922995	116929711	116921166	116915310	116920862	116921192	116916900	116925848	116932114	116916200	116928990
GO:0004322	ferroxidase activity	9	-0.774001	-2.12364	0.000410537	0.00511595	0.00397236	2793	tags=78%	list=19%	signal=63%	116921719	116926204	116926352	116926355	123477575	116930716	116926347
GO:0006826	iron ion transport	9	-0.774001	-2.12364	0.000410537	0.00511595	0.00397236	2793	tags=78%	list=19%	signal=63%	116921719	116926204	116926352	116926355	123477575	116930716	116926347
GO:0006171	cAMP biosynthetic process	5	-0.868864	-1.91126	0.00052566	0.00643016	0.0049928	1404	tags=80%	list=9%	signal=73%	116923526	116928509	116929418	116932776
GO:0000387	spliceosomal snRNP assembly	12	0.677322	2.11935	0.000550696	0.00665899	0.00517048	3872	tags=83%	list=26%	signal=62%	116924955	116922197	123477488	116930189	116919117	116925234	116925147	116930658	116924297	116921985
GO:0030246	carbohydrate binding	71	-0.384151	-1.85014	0.000639213	0.0076415	0.00593337	2005	tags=34%	list=13%	signal=29%	116936478	116933356	116923630	116920353	116919788	116927654	116918748	116932531	116930843	116934911	116926587	116933355	116922786	116930844	116920895	116930958	123471160	116934333	116933230	116925615	116926561	123473879	116924899	123473890
GO:0003746	translation elongation factor activity	26	0.531606	2.14602	0.000672924	0.00795412	0.0061761	4933	tags=77%	list=33%	signal=52%	116929164	116923149	123475531	116936566	116922755	116922328	116917242	116922057	116920825	116928809	116915774	116933225	116928318	116933863	116930744	116928324	116930629	116931102	116932797	123477549
GO:0006364	rRNA processing	45	0.431998	2.00119	0.000692557	0.00809522	0.00628566	6754	tags=73%	list=45%	signal=41%	123471206	116920605	116918606	116917942	116932203	116918247	116919628	116924367	123470127	116928759	116927659	116923254	116926408	116923429	116917415	116925175	116919089	116916417	116928575	116918347	116928941	123469783	116929822	116931724	116919982	116930686	116930235	116926736	116931085	116926282	116921177	116917491	116921675
GO:0006413	translational initiation	61	0.392924	1.92292	0.00079256	0.00916234	0.00711425	4384	tags=48%	list=29%	signal=34%	116922959	123466527	116920060	116917966	116927916	116930408	116925509	116919908	116931049	116931945	116917404	116929957	116921254	116916418	116929121	116915774	116917749	116919853	116928815	116920217	116917238	116921806	116921242	116921557	116927612	116918847	116929711	116924822	116932612
GO:0015698	inorganic anion transport	28	-0.523914	-2.03261	0.00085493	0.00967082	0.00750906	3852	tags=57%	list=26%	signal=43%	116924255	116925920	116929370	116932171	116920997	116931099	116920890	116931097	116923415	116931061	116923185	123472445	116925188	116918422	116931098	116918420
GO:0006414	translational elongation	26	0.524305	2.11655	0.000847573	0.00967082	0.00750906	5599	tags=81%	list=37%	signal=51%	116929164	123475531	116936566	116922755	116922328	116917242	116922057	116928809	116915774	116933225	116922405	116928318	116933863	116930744	116928324	116930629	116931102	116932797	123477549	116928007	116919249
GO:0005254	chloride channel activity	34	-0.477077	-1.96081	0.000932752	0.0104389	0.00810544	3791	tags=50%	list=25%	signal=38%	116925920	116935275	116918009	116916987	116932171	116920997	116924797	116924947	116920890	116935446	116923415	116923185	123472445	116918349	116917988	116925188	116918005
GO:0006260	DNA replication	44	0.422635	1.94703	0.00102115	0.0112683	0.00874947	4106	tags=45%	list=27%	signal=33%	123474213	116924898	116916780	116931676	116929464	116918019	116925842	116919638	116934895	116921987	116915837	116927314	116915930	116918452	116933831	116924752	116932713	116916233	116926918	116924368
GO:0031491	nucleosome binding	5	0.854314	1.89756	0.00102829	0.0112683	0.00874947	2180	tags=80%	list=14%	signal=68%	123466461	116916747	116922781	116915332
GO:0008592	regulation of Toll signaling pathway	30	0.483623	2.03023	0.00106434	0.0115432	0.0089629	3100	tags=50%	list=21%	signal=40%	116931754	116932412	116931742	123477060	116931764	116931761	116931747	116931758	116931759	116931755	123466562	116932615	116931750	116931762	116931740
GO:0016592	mediator complex	28	0.492825	2.04292	0.00117995	0.0126664	0.00983501	5272	tags=57%	list=35%	signal=37%	116922007	116925169	116927581	116921486	116928808	116936647	116917972	116926431	116925818	116926069	116923658	116929687	123470152	116917974	116936525	116928376
GO:0005783	endoplasmic reticulum	69	0.359013	1.81357	0.00120633	0.0128188	0.00995334	3747	tags=42%	list=25%	signal=32%	116930110	116921245	116925800	116916800	116923455	116934140	116924669	116922617	116924039	116933561	116916541	116936599	116927611	116924768	116923760	116921740	116929821	116932846	123470744	123472368	116930489	116928493	116929480	116918995	116917864	116924851	116926722	116924426	116930085
GO:0006890	retrograde vesicle-mediated transport Golgi to endoplasmic reticulum	11	0.69871	2.11243	0.00123108	0.012951	0.010056	2452	tags=64%	list=16%	signal=53%	116922567	116916497	116919276	116919627	116916017	116930374	116926152
GO:0005852	eukaryotic translation initiation factor 3 complex	12	0.648748	2.02994	0.00126355	0.0131609	0.010219	3017	tags=67%	list=20%	signal=53%	116925850	116927369	116928144	116922075	116919463	116920757	116921453	116920681
GO:0003779	actin binding	86	-0.340225	-1.7021	0.00129565	0.0132332	0.0102751	2856	tags=34%	list=19%	signal=27%	116929649	116930607	123475896	116924249	116916540	116929797	116921300	116923296	116926275	116932698	116918678	116918569	116916603	116935102	116934574	116920105	116917996	116928274	116921658	116919262	116917495	116917869	116924965	116930017	116921447	116916065	116926390	116932355	116930893
GO:0032040	small-subunit processome	15	0.616133	2.10008	0.00128314	0.0132332	0.0102751	5651	tags=87%	list=38%	signal=54%	116924012	116918835	116924367	123470127	116920056	116923254	116929973	116925175	116922799	116916417	116930686	116926757	116927987
GO:0005654	nucleoplasm	39	0.42688	1.90315	0.00142448	0.0144091	0.0111882	5884	tags=67%	list=39%	signal=41%	116932219	116928514	116932115	116916701	116921208	116936736	116934799	116928267	116932760	116922557	116935671	116928389	116920831	116916927	116929398	116924067	116923551	116919225	116928940	116918022	116925086	116918910	116917718	116924829	116929040	116923406
GO:0042254	ribosome biogenesis	20	0.536193	2.03442	0.00146031	0.0144929	0.0112532	4400	tags=65%	list=29%	signal=46%	116916989	116918805	116931125	116925590	116935193	116924606	116930877	116921977	116929973	116928582	116917801	116927347	116922799
GO:0005388	P-type calcium transporter activity	6	-0.796101	-1.87872	0.00145936	0.0144929	0.0112532	1058	tags=50%	list=7%	signal=47%	116917323	123466398	116917855
GO:0005874	microtubule	71	0.347123	1.76659	0.00148205	0.0145712	0.0113141	4186	tags=49%	list=28%	signal=36%	116918496	116924690	116919724	116926302	116927998	116918747	116934388	116928352	116925536	116928846	116928367	116927634	116924693	116916016	123474710	116923778	116923541	116916718	116917800	116916185	116917690	116926593	116917626	116917225	116933697	116924641	123471192	116929259	116929260	116926284	116930066	116925247	116924353	116928308	116921143
GO:0005319	lipid transporter activity	24	0.510082	2.01618	0.00152455	0.0146089	0.0113433	1907	tags=54%	list=13%	signal=47%	116927882	116927890	123466443	116919379	116917902	116934974	116916592	116917901	123467762	116927772	116935439	116918185	123475983
GO:0000776	kinetochore	13	0.638637	2.03592	0.00154144	0.0146089	0.0113433	4946	tags=85%	list=33%	signal=57%	116930073	116926397	116928359	116925864	116930145	116930841	116935671	116918806	116921776	116919989	116927215
GO:0004298	threonine-type endopeptidase activity	9	0.742391	2.08008	0.00153461	0.0146089	0.0113433	1519	tags=78%	list=10%	signal=70%	116927322	116925544	116929077	116918449	116925597	116930200	116933046
GO:0007160	cell-matrix adhesion	6	-0.793797	-1.87328	0.00153099	0.0146089	0.0113433	3112	tags=100%	list=21%	signal=79%	123466754	116922497	116926166	116917408	116919443
GO:2000112	regulation of cellular macromolecule biosynthetic process	461	0.204177	1.40864	0.00157439	0.014788	0.0114824	4257	tags=33%	list=28%	signal=25%	116918153	116916136	116916246	116917092	116921584	116919087	116916223	116920873	116919874	116928852	116915838	116925506	116919054	116931129	116917048	116916224	116922482	116917109	116917927	116930767	116918210	116936737	116929266	116918147	116934288	116928538	116923793	116917195	116919946	116917093	116932986	116923200	116930267	116923244	116922007	116922931	116919092	116929457
GO:0007018	microtubule-based movement	39	0.424284	1.89158	0.00163868	0.0152249	0.0118216	4186	tags=54%	list=28%	signal=39%	116924690	116925282	116919724	116926302	116919532	116927998	116918747	116934388	116927634	116916016	116933024	116935634	116916185	116917626	116924371	116917225	116924641	123471192	116926284	116925247	116921143
GO:0006338	chromatin remodeling	21	0.523807	1.99712	0.00164985	0.0152249	0.0118216	4764	tags=57%	list=32%	signal=39%	116915786	116917921	116922935	116926357	116916595	116930443	116925535	116917290	116915460	116932728	123466252	116928040
GO:0000775	chromosome centromeric region	8	0.749895	2.05592	0.00171073	0.0156495	0.0121513	1596	tags=75%	list=11%	signal=67%	116922979	116933288	116923769	116917233	116922978	116934637
GO:0008380	RNA splicing	29	0.470701	1.96673	0.00172685	0.0156608	0.0121601	5213	tags=66%	list=35%	signal=43%	123477006	116919153	116928862	116925620	116936603	116933050	116916756	116919827	116928341	116922875	116931222	116926525	116917028	116919792	116916656	116921433	116918880	116918886	116929618
GO:0000278	mitotic cell cycle	10	0.704237	2.06302	0.00176081	0.0158322	0.0122932	2998	tags=70%	list=20%	signal=56%	116921243	116928352	116924693	116934890	116930145	116930377	116916524
GO:0006814	sodium ion transport	16	-0.601448	-1.9601	0.00182529	0.0162729	0.0126354	2845	tags=56%	list=19%	signal=46%	116919285	116924759	116931097	116933667	116924488	123468637	116918422	116918420	116919043
GO:0006697	ecdysone biosynthetic process	20	0.52559	1.99419	0.00186648	0.0165003	0.0128119	1175	tags=40%	list=8%	signal=37%	116930004	116926402	116935950	116929157	116926314	123466548	116925875	116928122
GO:0003676	nucleic acid binding	174	0.253677	1.53595	0.00189202	0.0165867	0.012879	6486	tags=59%	list=43%	signal=34%	116930073	116917858	116932303	116929485	116931396	116919837	116931408	116927368	116929542	116926076	116916567	116926389	116924916	116925210	116916756	116930872	116928988	116915334	116925076	116935272	116917906	116926665	123473785	116930927	116932281	116924673	116923047	116915955	116928650	116917234	116929852	116919628	116925155	116926120	116932969	116932284	116915658	116930852
GO:0003697	single-stranded DNA binding	19	0.577355	2.13742	0.00201055	0.0174801	0.0135727	5560	tags=79%	list=37%	signal=50%	116928773	116929893	116918712	116915930	116932713	116924368	116921696	116923393	116919676	116921191	116928952	116918756	116932822	116932812	116924829
GO:0007219	Notch signaling pathway	17	0.573748	2.0503	0.0020579	0.0177452	0.0137785	4560	tags=65%	list=30%	signal=45%	116919649	116916776	116927631	116921355	116918995	116928936	116923044	123470389	116922588	116918983	116929142
GO:0003712	transcription coregulator activity	32	0.453438	1.93266	0.00210674	0.0179371	0.0139275	5272	tags=53%	list=35%	signal=35%	116922007	116925394	116926298	116925169	116921486	116932805	116936647	116926210	116917972	116926431	116925818	116926069	116923658	116922797	123470152	116917974	116928376
GO:0008199	ferric iron binding	10	-0.680786	-1.9183	0.00211426	0.0179371	0.0139275	2793	tags=70%	list=19%	signal=57%	116921719	116926204	116926352	116926355	123477575	116930716	116926347
GO:0004386	helicase activity	49	-0.402616	-1.78749	0.00215735	0.0181562	0.0140977	3483	tags=43%	list=23%	signal=33%	116923685	116934986	116927028	116917677	116927893	123474632	116934461	116936036	116927335	116927026	116927698	116934018	116930725	116915333	123466549	116933236	116930729	116927885	123472303	123474730	116926799
GO:0006397	mRNA processing	52	0.374958	1.79257	0.00219671	0.0183408	0.014241	5129	tags=54%	list=34%	signal=36%	116919153	116933961	116928862	116925620	116916389	116928833	116936603	116922304	116933050	116916756	116928341	116929830	116929533	116915992	116931222	116928325	116926525	116916628	116934378	116925139	116926038	116919792	116916656	116921433	116918880	116923471	116918886	116928537
GO:0046540	U4/U6 x U5 tri-snRNP complex	7	0.763632	1.96079	0.00225988	0.0187196	0.0145352	3566	tags=100%	list=24%	signal=76%	116922197	116933050	116924911	116919098	116924966	116916698	116922842
GO:0007166	cell surface receptor signaling pathway	36	-0.452174	-1.89122	0.00233108	0.0191049	0.0148343	3850	tags=53%	list=26%	signal=39%	116930129	116925916	123467394	116919705	116924429	116916620	116936407	116921485	116917099	116918228	116927219	116918259	116927062	116918138	116917389	116916640	116917991	116925919	116918369
GO:0019843	rRNA binding	15	0.590345	2.01218	0.00234271	0.0191049	0.0148343	3805	tags=67%	list=25%	signal=50%	116917671	116934703	116924847	116933059	116927664	116927665	116921914	116930051	116928759	116917412
GO:0022625	cytosolic large ribosomal subunit	6	0.781777	1.90307	0.00295202	0.0238886	0.0185487	3292	tags=100%	list=22%	signal=78%	116921881	116929132	123475450	116916899	116932885	116935193
GO:0034765	regulation of ion transmembrane transport	18	-0.548996	-1.85928	0.00319786	0.0254859	0.019789	5081	tags=83%	list=34%	signal=55%	116923523	116919034	116925534	116932030	116935667	116924285	116927640	116929853	116931582	116916009	116919110	116924958	116936400	116927652	116929812
GO:0005839	proteasome core complex	6	0.779707	1.89803	0.00317765	0.0254859	0.019789	1519	tags=83%	list=10%	signal=75%	116927322	116925544	116929077	116925597	116933046
GO:0004983	neuropeptide Y receptor activity	12	-0.623618	-1.87441	0.00357178	0.0280411	0.021773	3912	tags=75%	list=26%	signal=56%	116926659	116936683	116925433	116925865	116929851	116916658	116936216	116925730	116932717
GO:0007157	heterophilic cell-cell adhesion via plasma membrane cell adhesion molecules	8	-0.741558	-1.933	0.00354631	0.0280411	0.021773	3553	tags=88%	list=24%	signal=67%	116927898	116919293	116926166	116934885	116917145	116925157	116927908
GO:0006879	cellular iron ion homeostasis	13	-0.599456	-1.86612	0.00375771	0.0292823	0.0227367	2793	tags=54%	list=19%	signal=44%	116921719	116926204	116926352	116926355	123477575	116930716	116926347
GO:0006888	endoplasmic reticulum to Golgi vesicle-mediated transport	22	0.50058	1.9387	0.00386557	0.0298117	0.0231478	3774	tags=55%	list=25%	signal=41%	116930588	116916126	116916763	116916497	116933561	123475613	116929221	116934298	116926722	116927999	116919985	116918294
GO:0000079	regulation of cyclin-dependent protein serine/threonine kinase activity	7	0.744338	1.91125	0.00388232	0.0298117	0.0231478	3548	tags=71%	list=24%	signal=55%	116922059	116928256	116921179	116928802	116919971
GO:0000786	nucleosome	23	0.513852	2.00204	0.00399587	0.0301698	0.0234258	2363	tags=43%	list=16%	signal=37%	123466461	116916747	116921922	116921923	123471537	116927376	116923769	116917118	116917321	116930899
GO:0006744	ubiquinone biosynthetic process	16	0.566263	1.96425	0.00404095	0.0301698	0.0234258	2584	tags=50%	list=17%	signal=41%	116931688	116917670	116922955	116919722	116922969	116935476	116917672	116932286
GO:0005885	Arp2/3 protein complex	7	0.743219	1.90837	0.00399859	0.0301698	0.0234258	3560	tags=86%	list=24%	signal=65%	116927930	116917132	116930423	116926212	116927618	116921515
GO:0016514	SWI/SNF complex	6	0.76992	1.8742	0.00404367	0.0301698	0.0234258	2545	tags=67%	list=17%	signal=55%	116932906	116923687	116926202	116922440
GO:0016272	prefoldin complex	5	0.815285	1.81087	0.00423152	0.031349	0.0243414	1741	tags=80%	list=12%	signal=71%	116915743	116928861	116923026	116930989
GO:0030127	COPII vesicle coat	5	0.81028	1.79975	0.00469736	0.0345568	0.0268322	2862	tags=100%	list=19%	signal=81%	116915856	116920316	123475613	116929221	116934298
GO:0016538	cyclin-dependent protein serine/threonine kinase regulator activity	13	0.599641	1.91161	0.00476169	0.0346434	0.0268994	3784	tags=62%	list=25%	signal=46%	116925626	116922059	116928583	116917303	116916166	116928802	116919971	116935266
GO:0007059	chromosome segregation	5	0.809018	1.79695	0.004775	0.0346434	0.0268994	2881	tags=100%	list=19%	signal=81%	116929188	116920047	116922837	116924443	116918172
GO:0001664	G protein-coupled receptor binding	8	-0.73148	-1.90673	0.00490699	0.0348794	0.0270827	1484	tags=62%	list=10%	signal=56%	116920105	123474436	116928926	116918613	116927917
GO:0003810	protein-glutamine gamma-glutamyltransferase activity	5	-0.799069	-1.75773	0.00490276	0.0348794	0.0270827	353	tags=80%	list=2%	signal=78%	116917496	116928764	116928763	116921991
GO:0018149	peptide cross-linking	5	-0.799069	-1.75773	0.00490276	0.0348794	0.0270827	353	tags=80%	list=2%	signal=78%	116917496	116928764	116928763	116921991
GO:0006325	chromatin organization	47	0.377626	1.75428	0.00534665	0.0370045	0.0287327	4603	tags=47%	list=31%	signal=33%	123468131	116929946	116917093	116933288	116917904	116915822	116925577	116922201	116925525	116923253	116931899	116917515	116922195	123470232	116920225	116919374	116919492	116917616	116918871	116921456	123470048	116921174
GO:0036402	proteasome-activating activity	6	0.759198	1.8481	0.00532854	0.0370045	0.0287327	3632	tags=100%	list=24%	signal=76%	116936742	116930335	116930973	116919892	116918264	116924259
GO:1901800	positive regulation of proteasomal protein catabolic process	6	0.759198	1.8481	0.00532854	0.0370045	0.0287327	3632	tags=100%	list=24%	signal=76%	116936742	116930335	116930973	116919892	116918264	116924259
GO:0004016	adenylate cyclase activity	5	-0.792474	-1.74323	0.00525547	0.0370045	0.0287327	1404	tags=60%	list=9%	signal=54%	116923526	116929418	116932776
GO:0000062	fatty-acyl-CoA binding	9	0.69258	1.94051	0.0054793	0.0376747	0.0292531	3058	tags=56%	list=20%	signal=44%	116918234	116917657	116925611	116917954	116919430
GO:0003777	microtubule motor activity	23	0.504877	1.96707	0.00553449	0.037807	0.0293559	3909	tags=61%	list=26%	signal=45%	116924690	116925282	116919724	116919532	116927998	116918747	116927634	116916016	116933024	116935634	116917626	116917225	116924641	116925247
GO:0003924	GTPase activity	139	0.262536	1.52869	0.00570164	0.0386976	0.0300473	4664	tags=43%	list=31%	signal=30%	116918496	116929320	116932521	116919754	116930408	116927775	116928379	116928846	116923149	116926404	116919629	116927198	116928380	116929962	116925213	116925814	116929310	116919459	116922057	116916194	116920013	116916718	116919473	116916418	116931222	116927387	116924853	116920342	116917690	116916542	116919690	116926593	116915477	116924753	116931564	116932489	116931833	116929259
GO:0043022	ribosome binding	12	0.595191	1.86236	0.00581643	0.0392236	0.0304558	4532	tags=67%	list=30%	signal=47%	116917668	116930400	116932763	116915774	116920225	116917660	116915330	116919273
GO:0030163	protein catabolic process	5	0.799522	1.77585	0.00586197	0.0392789	0.0304987	3024	tags=100%	list=20%	signal=80%	116936742	116930335	116930973	116919892	116918264
GO:0018108	peptidyl-tyrosine phosphorylation	59	-0.364177	-1.6779	0.00594657	0.0393446	0.0305497	4353	tags=47%	list=29%	signal=34%	116919794	116918505	123470180	116919188	116920062	116916965	116936453	116920199	123466264	116920942	116926308	116925496	116920710	116930142	116920198	116920711	116921338	116928732	116921189	116918296	123471472	116929045	116918287	116930708	116921802	116924258	116915957	116923958
GO:0006913	nucleocytoplasmic transport	16	0.551373	1.9126	0.00592406	0.0393446	0.0305497	5489	tags=81%	list=36%	signal=52%	116922903	116917812	116924916	116927715	116931077	116932489	116925861	116915806	116927842	116923696	116922315	116916861	116920193
GO:0006396	RNA processing	24	0.467894	1.84942	0.00607478	0.0397265	0.0308463	6720	tags=88%	list=45%	signal=49%	116926499	123470606	116927139	116921208	116921244	116931883	116925718	116931115	116927385	116924606	123476842	116919055	116915706	116928915	116922306	116924224	116916694	116922066	116932699	116925706	116932342
GO:0008408	3'-5' exonuclease activity	10	0.64744	1.89664	0.00607981	0.0397265	0.0308463	3124	tags=50%	list=21%	signal=40%	116926574	116927368	116919628	116932284	116925552
GO:0003724	RNA helicase activity	47	0.37543	1.74407	0.00612907	0.0398011	0.0309042	5883	tags=60%	list=39%	signal=36%	116919837	116931945	116930872	116926036	116917906	116917648	116930927	116919853	116917028	116924297	116930319	116916451	116915352	116936405	116927711	116918218	116924892	116918224	116925501	116917481	116918465	116925508	116927344	116918409	116924598	116927719	123467046	116920823
GO:0006259	DNA metabolic process	10	0.64496	1.88938	0.00623876	0.0402649	0.0312643	4720	tags=90%	list=31%	signal=62%	116929067	116918615	116917511	116919201	116927314	116918452	116915951	116924299	116928952
GO:0035725	sodium ion transmembrane transport	38	-0.399658	-1.67571	0.00633495	0.0406364	0.0315528	3929	tags=47%	list=26%	signal=35%	116916683	116917913	116916681	116916391	116929690	116916390	116928928	116915697	116936408	116916615	116920215	116926997	116916690	116916392	116925158	116936626	116932696	116934516
GO:0006366	transcription by RNA polymerase II	9	0.684823	1.91878	0.00643916	0.0410545	0.0318774	4647	tags=89%	list=31%	signal=62%	116915786	116920881	116929957	116920073	116926715	116934211	116921166	116918617
GO:0030245	cellulose catabolic process	8	-0.72212	-1.88233	0.00648294	0.0410846	0.0319008	3987	tags=88%	list=26%	signal=64%	116936521	116917258	116919664	116922615	116932843	116922457	116929160
GO:0006487	protein N-linked glycosylation	6	0.748526	1.82213	0.006689	0.0421367	0.0327177	3259	tags=83%	list=22%	signal=65%	116925558	116922749	116933959	116936412	116924851
GO:0004497	monooxygenase activity	58	-0.355649	-1.63683	0.00683979	0.0426041	0.0330806	4197	tags=57%	list=28%	signal=41%	116929306	116932180	116927935	116929447	116925901	116932816	116929701	116927720	116918055	116928152	116932049	123475190	116928121	116917243	116917911	116920246	116923296	116927585	116926713	116922772	123466554	123475997	116919046	116930969	116930591	116930592	116928049	116926461	116928047	116929941	116933273	116929172	116929158
GO:0004713	protein tyrosine kinase activity	18	-0.52376	-1.77382	0.0068442	0.0426041	0.0330806	5345	tags=78%	list=35%	signal=50%	116926316	116925133	116929934	116919794	116919188	116920062	116916965	123466264	116926308	116925496	116929045	116924258	116915957	116923958
GO:0034220	ion transmembrane transport	96	-0.3024	-1.55293	0.00689228	0.042651	0.0331171	4726	tags=42%	list=31%	signal=29%	116918710	116930049	116923683	116915607	116932580	116922896	116927080	116921984	123466408	116917186	116925920	116924052	116922789	116917185	116932892	116923293	116918623	116916588	116932583	116915959	116915694	116923496	116932171	116922438	116920997	116924861	116923011	116918754	116920890	116915336	123467550	116921777	116923415	116918201	123477117	116923185	123472445	116919694
GO:0007154	cell communication	10	-0.633353	-1.78465	0.00694408	0.0427203	0.0331709	3591	tags=70%	list=24%	signal=53%	116928758	116929690	116915697	116932533	116920215	116926997	116915957
GO:0004888	transmembrane signaling receptor activity	27	-0.468008	-1.79827	0.00723137	0.0442291	0.0343424	3413	tags=56%	list=23%	signal=43%	116917186	116924429	116917185	116918623	116916588	116929344	116923496	116920997	116923775	116919558	116920890	116921777	116923415	116923185	123472445
GO:0015934	large ribosomal subunit	8	0.690483	1.89304	0.0074452	0.0450135	0.0349515	3478	tags=88%	list=23%	signal=67%	116921844	116926678	123474390	116936591	116936639	116924499	116936573
GO:0045841	negative regulation of mitotic metaphase/anaphase transition	5	0.791005	1.75694	0.00741479	0.0450135	0.0349515	1394	tags=80%	list=9%	signal=73%	116922979	116928359	116922978	116925864
GO:0016864	intramolecular oxidoreductase activity transposing S-S bonds	6	0.743127	1.80898	0.00752039	0.0452083	0.0351027	3874	tags=100%	list=26%	signal=74%	116917374	116930110	116924999	116930975	116917255	116921234
GO:0006270	DNA replication initiation	10	0.635114	1.86053	0.00766929	0.0458414	0.0355943	5503	tags=100%	list=37%	signal=64%	116921118	116929893	116932854	116933952	116924764	116924005	116919527	116917952	116918051	116935925
GO:0015718	monocarboxylic acid transport	8	-0.709538	-1.84954	0.00813476	0.048349	0.0375413	3837	tags=88%	list=25%	signal=65%	116922888	116922884	116921744	116922894	116936522	116922821	116919595
GO:0015746	citrate transport	5	-0.77324	-1.70091	0.00829436	0.0490206	0.0380628	2845	tags=80%	list=19%	signal=65%	116919285	116933667	123468637	116919043
[truncated: 169 more columns]
